# Supplementary material for: N 2-(7-Bromo-9-butyl-9H-carbazol-2-yl)-9,9-diethyl-N 2,N 7,N 7-triphenyl-9H-fluorene-2,7-diamine
Source: Acta Crystallogr Sect E Struct Rep Online. 2012 Feb 29;68(Pt 3):o860–1. doi: 10.1107/S160053681200791X (PMC3297913; doi:10.1107/S160053681200791X)
Supplement: Supplementary file 1 [file e-68-0o860-sup1.cif]

##############################################################################
#                                                                            #
# This CIF contains the data in a paper accepted for publication in          #
# Acta Crystallographica Section E. It conforms to the requirements of       #
# Notes for Authors for Acta Crystallographica Section E, and has been       #
# peer reviewed under the auspices of the IUCr Commission on Journals.       #
#                                                                            #
# Full details of the Crystallographic Information File format               #
# are given in the paper "The Crystallographic Information File (CIF):       #
# a New Standard Archive File for Crystallography" by S. R. Hall, F. H.      #
# Allen and I. D. Brown [Acta Cryst. (1991), A47, 655-685].                  #
#                                                                            #
# The current version of the core CIF dictionary is obtainable from          #
# ftp://ftp.iucr.org/pub/cif_core.dic.                                       #
#                                                                            #
# Software is freely available for graphical display of the structure(s)     #
# in this CIF. For information consult the CIF software page                 #
# http://www.iucr.org/resources/cif/software.                                #
#                                                                            #
# This file may be used for bona fide research purposes within the           #
# scientific community so long as proper attribution is given to the journal # 
# article from which it was obtained.                                        #
#                                                                            #
##############################################################################
data_global
_audit_creation_method     SHELXL-97
_journal_date_recd_electronic     2012-02-20
_journal_date_accepted     2012-02-22
_journal_name_full     'Acta Crystallographica, Section E'
_journal_year     2012
_journal_volume     68
_journal_issue      3
_journal_page_first     o860
_journal_page_last     o861
_journal_paper_category     QO
_journal_paper_doi     10.1107/S160053681200791X
_journal_coeditor_code     BT5825
_publ_contact_author_name     ' Edward RT Tiekink '
_publ_contact_author_address
;
Department of Chemistry, University of Malaya,
50603 Kuala Lumpur, Malaysia
;
_publ_contact_author_email
;
edward.tiekink@gmail.com
;
_publ_contact_author_fax     ' +60 3 7967 4193 '
_publ_contact_author_phone     ' +60 3 7967 6775 '
_publ_section_title
;\
<i>N</i>^2^-(7-Bromo-9-butyl-9<i>H</i>-carbazol-2-yl)-9,9-diethyl-<i>N</i>^2^,\
<i>N</i>^7^,<i>N</i>^7^-triphenyl-9<i>H</i>-fluorene-2,7-diamine
;
loop_
    _publ_author_name
    _publ_author_footnote
    _publ_author_address
    'Abhishek Baheti' .
;
Organic Materials Laboratory, Department of Chemistry,
Indian Institute of Technology Roorkee, Roorkee 247 667, India
;
    'K. R. Justin Thomas'
;
Additional correspondence author, e-mail: krjt8fcy@iitr.ernet.in.
;
;
Organic Materials Laboratory, Department of Chemistry,
Indian Institute of Technology Roorkee, Roorkee 247 667, India
;
    'Ng, Seik Weng' .
;
Department of Chemistry, University of Malaya,
50603 Kuala Lumpur, Malaysia
and
Chemistry Department, Faculty of Science, King Abdulaziz University,
PO Box 80203 Jeddah, Saudi Arabia
;
    'Tiekink, Edward R. T.' .
;
Department of Chemistry, University of Malaya,
50603 Kuala Lumpur, Malaysia
;
data_I
_audit_creation_method     SHELXL-97
_chemical_name_systematic
;
<i>N</i>^2^-(7-Bromo-9-butyl-9<i>H</i>-carbazol-2-yl)-9,9-diethyl-
<i>N</i>^2^,<i>N</i>^7^,<i>N</i>^7^-triphenyl-9<i>H</i>-fluorene-2,7-diamine
;
_chemical_name_common     ?
_chemical_formula_moiety     'C51 H46 Br N3'
_chemical_formula_sum     'C51 H46 Br N3'
_chemical_formula_iupac     'C51 H46 Br N3'
_chemical_formula_weight     780.82
_chemical_melting_point     ?
_symmetry_cell_setting     monoclinic
_symmetry_space_group_name_H-M     'P 21/n'
_symmetry_space_group_name_Hall     '-P 2yn'
loop_
    _symmetry_equiv_pos_as_xyz
    'x, y, z'
    'x+1/2, -y+1/2, z+1/2'
    '-x, -y, -z'
    '-x-1/2, y-1/2, -z-1/2'
_cell_length_a     8.6585(2)
_cell_length_b     10.6744(2)
_cell_length_c     43.6607(6)
_cell_angle_alpha     90.00
_cell_angle_beta     92.114(2)
_cell_angle_gamma     90.00
_cell_volume     4032.56(13)
_cell_formula_units_Z     4
_cell_measurement_reflns_used     7520
_cell_measurement_theta_min     3.0360
_cell_measurement_theta_max     76.7740
_cell_measurement_temperature     100(2)
_exptl_crystal_description     wedge
_exptl_crystal_colour     colourless
_exptl_crystal_size_max     0.22
_exptl_crystal_size_mid     0.18
_exptl_crystal_size_min     0.14
_exptl_crystal_density_diffrn     1.286
_exptl_crystal_density_meas     ?
_exptl_crystal_density_method     'not measured'
_exptl_crystal_F_000     1632
_exptl_absorpt_coefficient_mu     1.680
_exptl_absorpt_correction_type     multi-scan
_exptl_absorpt_process_details     '(CrysAlis PRO; Agilent, 2010)'
_exptl_absorpt_correction_T_min     0.83592
_exptl_absorpt_correction_T_max     1.0000
_exptl_special_details
;
;
_diffrn_ambient_temperature     100(2)
_diffrn_radiation_type     CuK\a
_diffrn_radiation_wavelength     1.54184
_diffrn_radiation_source     'SuperNova (Cu) X-ray Source'
_diffrn_radiation_monochromator     Mirror
_diffrn_measurement_device_type
                  'Agilent SuperNova Dual diffractometer with an Atlas detector'
_diffrn_measurement_method     '\w scan'
_diffrn_detector_area_resol_mean     10.4041
_diffrn_reflns_number     17423
_diffrn_reflns_av_R_equivalents     0.0254
_diffrn_reflns_av_sigmaI/netI     0.0301
_diffrn_reflns_theta_min     4.05
_diffrn_reflns_theta_max     75.00
_diffrn_reflns_theta_full     75.00
_diffrn_measured_fraction_theta_max     0.989
_diffrn_measured_fraction_theta_full     0.989
_diffrn_reflns_limit_h_min     -10
_diffrn_reflns_limit_h_max     10
_diffrn_reflns_limit_k_min     -13
_diffrn_reflns_limit_k_max     13
_diffrn_reflns_limit_l_min     -54
_diffrn_reflns_limit_l_max     23
_diffrn_standards_number     0
_diffrn_standards_interval_count     0
_diffrn_standards_interval_time     0
_diffrn_standards_decay_%     0
_refine_special_details
;
Refinement of <i>F</i>^2^ against ALL reflections. The weighted <i>R</i>-factor
<i>wR</i> and goodness of fit <i>S</i> are based on <i>F</i>^2^, conventional
<i>R</i>-factors <i>R</i> are based on <i>F</i>, with <i>F</i> set to zero for
negative <i>F</i>^2^. The threshold expression of <i>F</i>^2^ >
2\s(<i>F</i>^2^) is used only for calculating <i>R</i>-factors(gt) <i>etc</i>.
and is not relevant to the choice of reflections for refinement.
<i>R</i>-factors based on <i>F</i>^2^ are statistically about twice as large
as those based on <i>F</i>, and <i>R</i>- factors based on ALL data will be
even larger.
;
_reflns_number_total     8220
_reflns_number_gt     7219
_reflns_threshold_expression     I>2\s(I)
_refine_ls_structure_factor_coef     Fsqd
_refine_ls_matrix_type     full
_refine_ls_R_factor_all     0.0509
_refine_ls_R_factor_gt     0.0443
_refine_ls_wR_factor_gt     0.1072
_refine_ls_wR_factor_ref     0.1123
_refine_ls_goodness_of_fit_ref     1.054
_refine_ls_restrained_S_all     1.091
_refine_ls_number_reflns     8220
_refine_ls_number_parameters     506
_refine_ls_number_restraints     28
_refine_ls_hydrogen_treatment     constr
_refine_ls_weighting_scheme     calc
_refine_ls_weighting_details
         'calc w=1/[\s^2^(Fo^2^)+(0.0457P)^2^+2.7341P] where P=(Fo^2^+2Fc^2^)/3'
_atom_sites_solution_hydrogens     geom
_atom_sites_solution_primary     direct
_atom_sites_solution_secondary     difmap
_refine_ls_shift/su_max     0.000
_refine_ls_shift/su_mean     0.000
_refine_diff_density_max     0.388
_refine_diff_density_min     -0.664
_refine_ls_extinction_method     none
_refine_ls_extinction_coef     ?
loop_
    _atom_type_symbol
    _atom_type_description
    _atom_type_scat_dispersion_real
    _atom_type_scat_dispersion_imag
    _atom_type_scat_source
    'C' 'C' 0.0181 0.0091
                         'International Tables Vol C Tables 4.2.6.8 and 6.1.1.4'
    'H' 'H' 0.0000 0.0000
                         'International Tables Vol C Tables 4.2.6.8 and 6.1.1.4'
    'N' 'N' 0.0311 0.0180
                         'International Tables Vol C Tables 4.2.6.8 and 6.1.1.4'
    'Br' 'Br' -0.6763 1.2805
                         'International Tables Vol C Tables 4.2.6.8 and 6.1.1.4'
_computing_data_collection     'CrysAlis PRO (Agilent, 2010)'
_computing_cell_refinement     'CrysAlis PRO (Agilent, 2010)'
_computing_data_reduction     'CrysAlis PRO (Agilent, 2010)'
_computing_structure_solution     'SHELXS97 (Sheldrick, 2008)'
_computing_structure_refinement     'SHELXL97 (Sheldrick, 2008)'
_computing_molecular_graphics
;
ORTEP-3 (Farrugia, 1997) and DIAMOND (Brandenburg, 2006)
;
_computing_publication_material     'publCIF (Westrip, 2010)'
loop_
    _atom_site_type_symbol
    _atom_site_label
    _atom_site_fract_x
    _atom_site_fract_y
    _atom_site_fract_z
    _atom_site_U_iso_or_equiv
    _atom_site_adp_type
    _atom_site_calc_flag
    _atom_site_refinement_flags
    _atom_site_occupancy
    _atom_site_symmetry_multiplicity
    _atom_site_disorder_assembly
    _atom_site_disorder_group
    Br Br1 0.49451(3) 0.07445(3) 0.162449(5) 0.04399(10) Uani d . 1 1 . .
    N N1 -0.0180(3) 0.1837(2) 0.52239(4) 0.0408(5) Uani d . 1 1 . .
    N N2 0.4685(3) 0.59397(17) 0.35350(4) 0.0359(4) Uani d . 1 1 . .
    N N3 0.3902(2) 0.40069(17) 0.25166(4) 0.0314(4) Uani d . 1 1 A .
    C C1 0.0477(3) 0.1430(2) 0.55124(5) 0.0382(5) Uani d . 1 1 . .
    C C2 -0.0076(4) 0.1870(3) 0.57881(5) 0.0465(6) Uani d . 1 1 . .
    H H2 -0.0917 0.2441 0.5788 0.056 Uiso calc R 1 1 . .
    C C3 0.0613(4) 0.1465(3) 0.60610(6) 0.0568(8) Uani d . 1 1 . .
    H H3 0.0246 0.1767 0.6250 0.068 Uiso calc R 1 1 . .
    C C4 0.1818(4) 0.0636(3) 0.60631(6) 0.0605(8) Uani d . 1 1 . .
    H H4 0.2292 0.0372 0.6252 0.073 Uiso calc R 1 1 . .
    C C5 0.2344(4) 0.0182(3) 0.57888(7) 0.0578(8) Uani d . 1 1 . .
    H H5 0.3166 -0.0408 0.5789 0.069 Uiso calc R 1 1 . .
    C C6 0.1670(3) 0.0588(3) 0.55128(6) 0.0463(6) Uani d . 1 1 . .
    H H6 0.2036 0.0281 0.5324 0.056 Uiso calc R 1 1 . .
    C C7 -0.1775(3) 0.1817(2) 0.51665(5) 0.0387(5) Uani d . 1 1 . .
    C C8 -0.2718(3) 0.1027(2) 0.53283(6) 0.0434(6) Uani d . 1 1 . .
    H H8 -0.2275 0.0493 0.5482 0.052 Uiso calc R 1 1 . .
    C C9 -0.4296(3) 0.1006(2) 0.52690(6) 0.0464(6) Uani d . 1 1 . .
    H H9 -0.4924 0.0474 0.5387 0.056 Uiso calc R 1 1 . .
    C C10 -0.4982(3) 0.1748(2) 0.50412(6) 0.0442(6) Uani d . 1 1 . .
    H H10 -0.6064 0.1716 0.4998 0.053 Uiso calc R 1 1 . .
    C C11 -0.4046(3) 0.2534(2) 0.48794(5) 0.0424(6) Uani d . 1 1 . .
    H H11 -0.4493 0.3051 0.4723 0.051 Uiso calc R 1 1 . .
    C C12 -0.2482(3) 0.2583(2) 0.49409(5) 0.0405(6) Uani d . 1 1 . .
    H H12 -0.1867 0.3146 0.4829 0.049 Uiso calc R 1 1 . .
    C C13 0.0785(3) 0.2533(2) 0.50293(5) 0.0377(5) Uani d . 1 1 . .
    C C14 0.1720(3) 0.3484(2) 0.51471(5) 0.0402(6) Uani d . 1 1 . .
    H H14 0.1775 0.3625 0.5362 0.048 Uiso calc R 1 1 . .
    C C15 0.2576(3) 0.4233(2) 0.49566(5) 0.0388(5) Uani d . 1 1 . .
    H H15 0.3235 0.4869 0.5040 0.047 Uiso calc R 1 1 . .
    C C16 0.2453(3) 0.4037(2) 0.46407(5) 0.0359(5) Uani d . 1 1 . .
    C C17 0.1538(3) 0.3060(2) 0.45225(5) 0.0344(5) Uani d . 1 1 . .
    C C18 0.0723(3) 0.2289(2) 0.47129(5) 0.0376(5) Uani d . 1 1 . .
    H H18 0.0133 0.1607 0.4632 0.045 Uiso calc R 1 1 . .
    C C19 0.3147(3) 0.4699(2) 0.43853(5) 0.0340(5) Uani d . 1 1 . .
    C C20 0.4145(3) 0.5718(2) 0.43754(5) 0.0366(5) Uani d . 1 1 . .
    H H20 0.4473 0.6131 0.4559 0.044 Uiso calc R 1 1 . .
    C C21 0.4658(3) 0.6129(2) 0.40948(5) 0.0365(5) Uani d . 1 1 . .
    H H21 0.5358 0.6814 0.4088 0.044 Uiso calc R 1 1 . .
    C C22 0.4151(3) 0.5542(2) 0.38222(5) 0.0338(5) Uani d . 1 1 . .
    C C23 0.3134(3) 0.4527(2) 0.38326(5) 0.0336(5) Uani d . 1 1 . .
    H H23 0.2789 0.4124 0.3648 0.040 Uiso calc R 1 1 . .
    C C24 0.2632(3) 0.4112(2) 0.41116(5) 0.0331(5) Uani d . 1 1 . .
    C C25 0.1528(3) 0.3044(2) 0.41730(5) 0.0342(5) Uani d . 1 1 . .
    C C26 -0.0112(3) 0.3300(2) 0.40369(5) 0.0387(5) Uani d . 1 1 . .
    H H26A -0.0062 0.3341 0.3811 0.046 Uiso calc R 1 1 . .
    H H26B -0.0784 0.2584 0.4087 0.046 Uiso calc R 1 1 . .
    C C27 -0.0858(3) 0.4496(3) 0.41489(6) 0.0447(6) Uani d . 1 1 . .
    H H27A -0.1898 0.4577 0.4055 0.067 Uiso calc R 1 1 . .
    H H27B -0.0231 0.5219 0.4092 0.067 Uiso calc R 1 1 . .
    H H27C -0.0926 0.4465 0.4372 0.067 Uiso calc R 1 1 . .
    C C28 0.2109(3) 0.1793(2) 0.40461(5) 0.0380(5) Uani d . 1 1 . .
    H H28A 0.1418 0.1114 0.4112 0.046 Uiso calc R 1 1 . .
    H H28B 0.2039 0.1825 0.3819 0.046 Uiso calc R 1 1 . .
    C C29 0.3755(3) 0.1469(2) 0.41470(5) 0.0437(6) Uani d . 1 1 . .
    H H29A 0.4037 0.0658 0.4060 0.066 Uiso calc R 1 1 . .
    H H29B 0.3836 0.1422 0.4371 0.066 Uiso calc R 1 1 . .
    H H29C 0.4457 0.2118 0.4075 0.066 Uiso calc R 1 1 . .
    C C30 0.4771(3) 0.7215(2) 0.34542(5) 0.0335(5) Uani d . 1 1 . .
    C C31 0.3800(3) 0.8101(2) 0.35774(5) 0.0412(6) Uani d . 1 1 . .
    H H31 0.3056 0.7857 0.3720 0.049 Uiso calc R 1 1 . .
    C C32 0.3923(4) 0.9345(2) 0.34904(6) 0.0542(8) Uani d . 1 1 . .
    H H32 0.3260 0.9951 0.3576 0.065 Uiso calc R 1 1 . .
    C C33 0.4991(4) 0.9723(3) 0.32808(7) 0.0582(9) Uani d . 1 1 . .
    H H33 0.5066 1.0579 0.3223 0.070 Uiso calc R 1 1 . .
    C C34 0.5945(4) 0.8839(3) 0.31569(6) 0.0533(7) Uani d . 1 1 . .
    H H34 0.6673 0.9084 0.3011 0.064 Uiso calc R 1 1 . .
    C C35 0.5848(3) 0.7599(2) 0.32438(6) 0.0422(6) Uani d . 1 1 . .
    H H35 0.6523 0.7000 0.3159 0.051 Uiso calc R 1 1 . .
    C C36 0.4962(3) 0.5007(2) 0.33102(5) 0.0320(5) Uani d . 1 1 . .
    C C37 0.6019(3) 0.4045(2) 0.33790(5) 0.0339(5) Uani d . 1 1 . .
    H H37 0.6517 0.4012 0.3576 0.041 Uiso calc R 1 1 . .
    C C38 0.6348(3) 0.3145(2) 0.31642(5) 0.0317(5) Uani d . 1 1 . .
    H H38 0.7063 0.2493 0.3213 0.038 Uiso calc R 1 1 . .
    C C39 0.5614(3) 0.3203(2) 0.28737(5) 0.0286(4) Uani d . 1 1 . .
    C C40 0.4525(3) 0.4151(2) 0.28119(5) 0.0303(4) Uani d . 1 1 . .
    C C41 0.4176(3) 0.5065(2) 0.30272(5) 0.0319(5) Uani d . 1 1 . .
    H H41 0.3433 0.5700 0.2982 0.038 Uiso calc R 1 1 . .
    C C42 0.5683(3) 0.2456(2) 0.25990(5) 0.0290(4) Uani d . 1 1 . .
    C C43 0.6524(3) 0.1410(2) 0.25159(5) 0.0327(5) Uani d . 1 1 . .
    H H43 0.7252 0.1047 0.2658 0.039 Uiso calc R 1 1 . .
    C C44 0.6302(3) 0.0897(2) 0.22258(5) 0.0349(5) Uani d . 1 1 . .
    H H44 0.6873 0.0183 0.2167 0.042 Uiso calc R 1 1 . .
    C C45 0.5223(3) 0.1448(2) 0.20215(5) 0.0333(5) Uani d . 1 1 . .
    C C46 0.4356(3) 0.2488(2) 0.20915(5) 0.0324(5) Uani d . 1 1 . .
    H H46 0.3630 0.2844 0.1948 0.039 Uiso calc R 1 1 . .
    C C47 0.4605(3) 0.2990(2) 0.23854(5) 0.0296(4) Uani d . 1 1 . .
    C C48 0.2643(3) 0.4762(2) 0.23805(5) 0.0357(5) Uani d D 1 1 . .
    H H48A 0.1843 0.4877 0.2534 0.043 Uiso calc PR 0.314(3) 1 A 1
    H H48B 0.2164 0.4296 0.2205 0.043 Uiso calc PR 0.314(3) 1 A 1
    H H48C 0.2073 0.5153 0.2548 0.043 Uiso calc PR 0.686(3) 1 A 2
    H H48D 0.1916 0.4196 0.2268 0.043 Uiso calc PR 0.686(3) 1 A 2
    C C49 0.3146(5) 0.6037(3) 0.22698(8) 0.0396(9) Uani d PDU 0.686(3) 1 A 1
    H H49A 0.2215 0.6529 0.2209 0.048 Uiso calc PR 0.686(3) 1 A 1
    H H49B 0.3682 0.6482 0.2442 0.048 Uiso calc PR 0.686(3) 1 A 1
    C C50 0.4191(4) 0.5989(3) 0.20061(8) 0.0440(8) Uani d PDU 0.686(3) 1 A 1
    H H50A 0.3715 0.5467 0.1841 0.053 Uiso calc PR 0.686(3) 1 A 1
    H H50B 0.5185 0.5598 0.2072 0.053 Uiso calc PR 0.686(3) 1 A 1
    C C51 0.4481(6) 0.7292(4) 0.18859(11) 0.0651(12) Uani d PDU 0.686(3) 1 A 1
    H H51A 0.5068 0.7238 0.1699 0.098 Uiso calc PR 0.686(3) 1 A 1
    H H51B 0.5073 0.7774 0.2041 0.098 Uiso calc PR 0.686(3) 1 A 1
    H H51C 0.3491 0.7709 0.1840 0.098 Uiso calc PR 0.686(3) 1 A 1
    C C49' 0.3129(14) 0.5782(7) 0.21644(15) 0.0396(9) Uani d PD 0.314(3) 1 A 2
    H H49C 0.3716 0.5411 0.1996 0.048 Uiso calc PR 0.314(3) 1 A 2
    H H49D 0.2203 0.6201 0.2073 0.048 Uiso calc PR 0.314(3) 1 A 2
    C C50' 0.4112(10) 0.6717(6) 0.23341(16) 0.0440(8) Uani d PD 0.314(3) 1 A 2
    H H50C 0.5041 0.6302 0.2426 0.053 Uiso calc PR 0.314(3) 1 A 2
    H H50D 0.3527 0.7095 0.2501 0.053 Uiso calc PR 0.314(3) 1 A 2
    C C51' 0.4580(12) 0.7712(9) 0.2113(2) 0.0651(12) Uani d PD 0.314(3) 1 A 2
    H H51D 0.5479 0.7425 0.2003 0.098 Uiso calc PR 0.314(3) 1 A 2
    H H51E 0.4846 0.8480 0.2227 0.098 Uiso calc PR 0.314(3) 1 A 2
    H H51F 0.3722 0.7881 0.1967 0.098 Uiso calc PR 0.314(3) 1 A 2
loop_
    _atom_site_aniso_label
    _atom_site_aniso_U_11
    _atom_site_aniso_U_22
    _atom_site_aniso_U_33
    _atom_site_aniso_U_12
    _atom_site_aniso_U_13
    _atom_site_aniso_U_23
    Br1 0.06625(19) 0.03919(15) 0.02643(13) 0.00117(12) 0.00057(11) -0.01037(10)
    N1 0.0573(13) 0.0421(11) 0.0232(9) 0.0003(10) 0.0030(8) 0.0076(8)
    N2 0.0606(13) 0.0275(9) 0.0198(8) -0.0020(9) 0.0055(8) -0.0026(7)
    N3 0.0445(11) 0.0285(9) 0.0210(8) 0.0051(8) -0.0021(7) -0.0025(7)
    C1 0.0570(15) 0.0344(12) 0.0233(10) -0.0016(11) 0.0011(10) 0.0044(9)
    C2 0.0700(18) 0.0409(14) 0.0289(12) 0.0007(13) 0.0047(11) -0.0014(10)
    C3 0.085(2) 0.0601(18) 0.0251(12) -0.0110(17) -0.0002(13) -0.0028(12)
    C4 0.070(2) 0.077(2) 0.0333(14) -0.0104(17) -0.0117(13) 0.0186(14)
    C5 0.0559(18) 0.0627(19) 0.0546(17) 0.0045(15) 0.0016(13) 0.0244(15)
    C6 0.0633(17) 0.0413(14) 0.0348(13) 0.0030(12) 0.0070(11) 0.0087(11)
    C7 0.0594(16) 0.0329(12) 0.0236(10) 0.0002(11) 0.0009(10) -0.0001(9)
    C8 0.0607(16) 0.0392(13) 0.0301(12) -0.0017(12) -0.0020(11) 0.0076(10)
    C9 0.0627(17) 0.0377(13) 0.0387(13) -0.0076(12) -0.0006(12) 0.0059(11)
    C10 0.0542(15) 0.0390(13) 0.0388(13) -0.0032(12) -0.0057(11) 0.0003(11)
    C11 0.0643(17) 0.0335(12) 0.0291(11) 0.0027(11) -0.0023(11) 0.0013(10)
    C12 0.0603(16) 0.0341(12) 0.0272(11) 0.0014(11) 0.0045(10) 0.0025(9)
    C13 0.0556(15) 0.0337(12) 0.0241(10) 0.0020(11) 0.0031(10) 0.0037(9)
    C14 0.0666(17) 0.0349(12) 0.0192(10) 0.0017(11) 0.0010(10) 0.0007(9)
    C15 0.0651(16) 0.0307(11) 0.0206(10) -0.0011(11) -0.0007(10) -0.0007(9)
    C16 0.0582(15) 0.0293(11) 0.0200(10) 0.0024(10) 0.0005(9) 0.0008(8)
    C17 0.0522(14) 0.0300(11) 0.0209(10) 0.0015(10) -0.0002(9) 0.0001(8)
    C18 0.0567(15) 0.0321(11) 0.0240(10) 0.0001(11) 0.0012(10) 0.0015(9)
    C19 0.0539(14) 0.0304(11) 0.0175(9) 0.0010(10) -0.0016(9) -0.0011(8)
    C20 0.0575(15) 0.0328(11) 0.0192(10) -0.0004(10) -0.0048(9) -0.0042(8)
    C21 0.0541(15) 0.0317(11) 0.0236(10) -0.0035(10) -0.0019(9) -0.0016(9)
    C22 0.0527(14) 0.0306(11) 0.0181(9) 0.0021(10) 0.0006(9) -0.0004(8)
    C23 0.0522(14) 0.0305(11) 0.0178(9) 0.0006(10) -0.0018(9) -0.0018(8)
    C24 0.0505(13) 0.0280(10) 0.0205(10) 0.0019(10) -0.0025(9) -0.0011(8)
    C25 0.0535(14) 0.0308(11) 0.0182(9) -0.0005(10) -0.0002(9) 0.0007(8)
    C26 0.0551(15) 0.0364(12) 0.0245(10) -0.0053(11) -0.0005(10) 0.0005(9)
    C27 0.0602(17) 0.0451(14) 0.0287(11) 0.0053(12) -0.0006(11) 0.0005(10)
    C28 0.0615(16) 0.0302(11) 0.0222(10) -0.0011(11) -0.0016(10) -0.0017(9)
    C29 0.0675(17) 0.0350(12) 0.0281(11) 0.0063(12) -0.0026(11) -0.0010(10)
    C30 0.0505(14) 0.0293(11) 0.0204(9) -0.0023(10) -0.0057(9) -0.0019(8)
    C31 0.0609(16) 0.0378(13) 0.0242(10) 0.0063(11) -0.0082(10) -0.0058(9)
    C32 0.090(2) 0.0337(13) 0.0366(13) 0.0144(14) -0.0268(14) -0.0116(11)
    C33 0.096(2) 0.0302(13) 0.0458(15) -0.0121(14) -0.0347(16) 0.0079(12)
    C34 0.073(2) 0.0442(15) 0.0415(14) -0.0211(14) -0.0112(13) 0.0096(12)
    C35 0.0546(15) 0.0377(13) 0.0339(12) -0.0064(11) -0.0023(11) 0.0001(10)
    C36 0.0491(13) 0.0268(10) 0.0204(9) -0.0036(9) 0.0044(9) -0.0012(8)
    C37 0.0488(13) 0.0319(11) 0.0208(9) -0.0027(10) -0.0016(9) 0.0012(8)
    C38 0.0407(12) 0.0289(11) 0.0255(10) -0.0005(9) -0.0002(9) 0.0024(8)
    C39 0.0377(11) 0.0250(10) 0.0232(10) -0.0021(8) 0.0017(8) -0.0001(8)
    C40 0.0427(12) 0.0274(10) 0.0208(9) -0.0010(9) -0.0001(8) -0.0002(8)
    C41 0.0446(13) 0.0280(10) 0.0232(10) 0.0029(9) 0.0019(9) -0.0006(8)
    C42 0.0377(12) 0.0265(10) 0.0227(9) -0.0024(9) 0.0018(8) 0.0005(8)
    C43 0.0390(12) 0.0297(11) 0.0294(10) 0.0025(9) 0.0004(9) 0.0009(9)
    C44 0.0428(13) 0.0302(11) 0.0318(11) 0.0028(10) 0.0052(9) -0.0035(9)
    C45 0.0442(13) 0.0316(11) 0.0241(10) -0.0042(10) 0.0029(9) -0.0047(9)
    C46 0.0437(13) 0.0310(11) 0.0224(10) -0.0012(9) -0.0019(9) -0.0013(8)
    C47 0.0386(12) 0.0258(10) 0.0244(10) -0.0011(9) 0.0017(8) -0.0013(8)
    C48 0.0439(13) 0.0350(12) 0.0280(10) 0.0063(10) -0.0025(9) -0.0009(9)
    C49 0.0516(17) 0.039(2) 0.028(2) 0.0061(16) -0.005(2) 0.0007(17)
    C50 0.0476(19) 0.0464(19) 0.0376(17) -0.0027(15) -0.0033(14) 0.0048(15)
    C51 0.068(3) 0.068(3) 0.059(2) -0.008(2) -0.002(2) 0.020(2)
    C49' 0.0516(17) 0.039(2) 0.028(2) 0.0061(16) -0.005(2) 0.0007(17)
    C50' 0.0476(19) 0.0464(19) 0.0376(17) -0.0027(15) -0.0033(14) 0.0048(15)
    C51' 0.068(3) 0.068(3) 0.059(2) -0.008(2) -0.002(2) 0.020(2)
_geom_special_details
;
All s.u.'s (except the s.u. in the dihedral angle between two l.s. planes) are
estimated using the full covariance matrix. The cell s.u.'s are taken into
account individually in the estimation of s.u.'s in distances, angles and
torsion angles; correlations between s.u.'s in cell parameters are only used
when they are defined by crystal symmetry. An approximate (isotropic)
treatment of cell s.u.'s is used for estimating s.u.'s involving l.s. planes.
;
loop_
    _geom_bond_atom_site_label_1
    _geom_bond_atom_site_label_2
    _geom_bond_site_symmetry_2
    _geom_bond_distance
    _geom_bond_publ_flag
    Br1 C45 . 1.896(2) ?
    N1 C7 . 1.395(3) ?
    N1 C13 . 1.423(3) ?
    N1 C1 . 1.430(3) ?
    N2 C30 . 1.409(3) ?
    N2 C22 . 1.417(3) ?
    N2 C36 . 1.425(3) ?
    N3 C47 . 1.379(3) ?
    N3 C40 . 1.387(3) ?
    N3 C48 . 1.464(3) ?
    C1 C6 . 1.369(4) ?
    C1 C2 . 1.393(3) ?
    C2 C3 . 1.382(4) ?
    C2 H2 . 0.9500 ?
    C3 C4 . 1.368(5) ?
    C3 H3 . 0.9500 ?
    C4 C5 . 1.384(5) ?
    C4 H4 . 0.9500 ?
    C5 C6 . 1.389(4) ?
    C5 H5 . 0.9500 ?
    C6 H6 . 0.9500 ?
    C7 C8 . 1.386(4) ?
    C7 C12 . 1.404(3) ?
    C8 C9 . 1.381(4) ?
    C8 H8 . 0.9500 ?
    C9 C10 . 1.388(4) ?
    C9 H9 . 0.9500 ?
    C10 C11 . 1.379(4) ?
    C10 H10 . 0.9500 ?
    C11 C12 . 1.372(4) ?
    C11 H11 . 0.9500 ?
    C12 H12 . 0.9500 ?
    C13 C14 . 1.385(4) ?
    C13 C18 . 1.405(3) ?
    C14 C15 . 1.388(3) ?
    C14 H14 . 0.9500 ?
    C15 C16 . 1.395(3) ?
    C15 H15 . 0.9500 ?
    C16 C17 . 1.397(3) ?
    C16 C19 . 1.467(3) ?
    C17 C18 . 1.382(3) ?
    C17 C25 . 1.526(3) ?
    C18 H18 . 0.9500 ?
    C19 C20 . 1.391(3) ?
    C19 C24 . 1.407(3) ?
    C20 C21 . 1.390(3) ?
    C20 H20 . 0.9500 ?
    C21 C22 . 1.402(3) ?
    C21 H21 . 0.9500 ?
    C22 C23 . 1.398(3) ?
    C23 C24 . 1.381(3) ?
    C23 H23 . 0.9500 ?
    C24 C25 . 1.518(3) ?
    C25 C28 . 1.538(3) ?
    C25 C26 . 1.543(3) ?
    C26 C27 . 1.520(4) ?
    C26 H26A . 0.9900 ?
    C26 H26B . 0.9900 ?
    C27 H27A . 0.9800 ?
    C27 H27B . 0.9800 ?
    C27 H27C . 0.9800 ?
    C28 C29 . 1.516(4) ?
    C28 H28A . 0.9900 ?
    C28 H28B . 0.9900 ?
    C29 H29A . 0.9800 ?
    C29 H29B . 0.9800 ?
    C29 H29C . 0.9800 ?
    C30 C31 . 1.387(3) ?
    C30 C35 . 1.394(4) ?
    C31 C32 . 1.386(4) ?
    C31 H31 . 0.9500 ?
    C32 C33 . 1.385(5) ?
    C32 H32 . 0.9500 ?
    C33 C34 . 1.378(5) ?
    C33 H33 . 0.9500 ?
    C34 C35 . 1.380(4) ?
    C34 H34 . 0.9500 ?
    C35 H35 . 0.9500 ?
    C36 C41 . 1.390(3) ?
    C36 C37 . 1.401(3) ?
    C37 C38 . 1.380(3) ?
    C37 H37 . 0.9500 ?
    C38 C39 . 1.399(3) ?
    C38 H38 . 0.9500 ?
    C39 C40 . 1.403(3) ?
    C39 C42 . 1.443(3) ?
    C40 C41 . 1.395(3) ?
    C41 H41 . 0.9500 ?
    C42 C43 . 1.388(3) ?
    C42 C47 . 1.415(3) ?
    C43 C44 . 1.387(3) ?
    C43 H43 . 0.9500 ?
    C44 C45 . 1.397(3) ?
    C44 H44 . 0.9500 ?
    C45 C46 . 1.381(3) ?
    C46 C47 . 1.400(3) ?
    C46 H46 . 0.9500 ?
    C48 C49' . 1.511(5) ?
    C48 C49 . 1.514(3) ?
    C48 H48A . 0.9900 ?
    C48 H48B . 0.9900 ?
    C48 H48C . 0.9900 ?
    C48 H48D . 0.9900 ?
    C49 C50 . 1.491(4) ?
    C49 H49A . 0.9900 ?
    C49 H49B . 0.9900 ?
    C50 C51 . 1.511(4) ?
    C50 H50A . 0.9900 ?
    C50 H50B . 0.9900 ?
    C51 H51A . 0.9800 ?
    C51 H51B . 0.9800 ?
    C51 H51C . 0.9800 ?
    C49' C50' . 1.491(5) ?
    C49' H49C . 0.9900 ?
    C49' H49D . 0.9900 ?
    C50' C51' . 1.500(5) ?
    C50' H50C . 0.9900 ?
    C50' H50D . 0.9900 ?
    C51' H51D . 0.9800 ?
    C51' H51E . 0.9800 ?
    C51' H51F . 0.9800 ?
loop_
    _geom_angle_atom_site_label_1
    _geom_angle_atom_site_label_2
    _geom_angle_atom_site_label_3
    _geom_angle_site_symmetry_1
    _geom_angle_site_symmetry_3
    _geom_angle
    _geom_angle_publ_flag
    C7 N1 C13 . . 120.01(19) ?
    C7 N1 C1 . . 120.8(2) ?
    C13 N1 C1 . . 117.5(2) ?
    C30 N2 C22 . . 122.21(19) ?
    C30 N2 C36 . . 119.42(18) ?
    C22 N2 C36 . . 117.94(18) ?
    C47 N3 C40 . . 108.14(18) ?
    C47 N3 C48 . . 126.71(18) ?
    C40 N3 C48 . . 125.02(18) ?
    C6 C1 C2 . . 120.2(2) ?
    C6 C1 N1 . . 118.4(2) ?
    C2 C1 N1 . . 121.3(2) ?
    C3 C2 C1 . . 119.2(3) ?
    C3 C2 H2 . . 120.4 ?
    C1 C2 H2 . . 120.4 ?
    C4 C3 C2 . . 120.9(3) ?
    C4 C3 H3 . . 119.6 ?
    C2 C3 H3 . . 119.6 ?
    C3 C4 C5 . . 119.7(3) ?
    C3 C4 H4 . . 120.1 ?
    C5 C4 H4 . . 120.1 ?
    C4 C5 C6 . . 120.0(3) ?
    C4 C5 H5 . . 120.0 ?
    C6 C5 H5 . . 120.0 ?
    C1 C6 C5 . . 119.9(3) ?
    C1 C6 H6 . . 120.0 ?
    C5 C6 H6 . . 120.0 ?
    C8 C7 N1 . . 121.1(2) ?
    C8 C7 C12 . . 117.5(2) ?
    N1 C7 C12 . . 121.4(2) ?
    C9 C8 C7 . . 120.8(2) ?
    C9 C8 H8 . . 119.6 ?
    C7 C8 H8 . . 119.6 ?
    C8 C9 C10 . . 121.3(3) ?
    C8 C9 H9 . . 119.3 ?
    C10 C9 H9 . . 119.3 ?
    C11 C10 C9 . . 118.1(3) ?
    C11 C10 H10 . . 121.0 ?
    C9 C10 H10 . . 121.0 ?
    C12 C11 C10 . . 121.1(2) ?
    C12 C11 H11 . . 119.4 ?
    C10 C11 H11 . . 119.4 ?
    C11 C12 C7 . . 121.1(2) ?
    C11 C12 H12 . . 119.4 ?
    C7 C12 H12 . . 119.4 ?
    C14 C13 C18 . . 120.1(2) ?
    C14 C13 N1 . . 120.6(2) ?
    C18 C13 N1 . . 119.2(2) ?
    C13 C14 C15 . . 121.1(2) ?
    C13 C14 H14 . . 119.4 ?
    C15 C14 H14 . . 119.4 ?
    C14 C15 C16 . . 118.9(2) ?
    C14 C15 H15 . . 120.6 ?
    C16 C15 H15 . . 120.6 ?
    C15 C16 C17 . . 119.9(2) ?
    C15 C16 C19 . . 131.3(2) ?
    C17 C16 C19 . . 108.72(19) ?
    C18 C17 C16 . . 121.2(2) ?
    C18 C17 C25 . . 127.6(2) ?
    C16 C17 C25 . . 111.1(2) ?
    C17 C18 C13 . . 118.6(2) ?
    C17 C18 H18 . . 120.7 ?
    C13 C18 H18 . . 120.7 ?
    C20 C19 C24 . . 120.0(2) ?
    C20 C19 C16 . . 132.3(2) ?
    C24 C19 C16 . . 107.8(2) ?
    C21 C20 C19 . . 119.6(2) ?
    C21 C20 H20 . . 120.2 ?
    C19 C20 H20 . . 120.2 ?
    C20 C21 C22 . . 120.5(2) ?
    C20 C21 H21 . . 119.8 ?
    C22 C21 H21 . . 119.8 ?
    C23 C22 C21 . . 119.8(2) ?
    C23 C22 N2 . . 119.17(19) ?
    C21 C22 N2 . . 121.0(2) ?
    C24 C23 C22 . . 119.7(2) ?
    C24 C23 H23 . . 120.1 ?
    C22 C23 H23 . . 120.1 ?
    C23 C24 C19 . . 120.4(2) ?
    C23 C24 C25 . . 128.1(2) ?
    C19 C24 C25 . . 111.48(19) ?
    C24 C25 C17 . . 100.81(18) ?
    C24 C25 C28 . . 111.8(2) ?
    C17 C25 C28 . . 112.35(18) ?
    C24 C25 C26 . . 112.07(19) ?
    C17 C25 C26 . . 110.7(2) ?
    C28 C25 C26 . . 108.90(19) ?
    C27 C26 C25 . . 114.9(2) ?
    C27 C26 H26A . . 108.5 ?
    C25 C26 H26A . . 108.5 ?
    C27 C26 H26B . . 108.5 ?
    C25 C26 H26B . . 108.5 ?
    H26A C26 H26B . . 107.5 ?
    C26 C27 H27A . . 109.5 ?
    C26 C27 H27B . . 109.5 ?
    H27A C27 H27B . . 109.5 ?
    C26 C27 H27C . . 109.5 ?
    H27A C27 H27C . . 109.5 ?
    H27B C27 H27C . . 109.5 ?
    C29 C28 C25 . . 114.20(19) ?
    C29 C28 H28A . . 108.7 ?
    C25 C28 H28A . . 108.7 ?
    C29 C28 H28B . . 108.7 ?
    C25 C28 H28B . . 108.7 ?
    H28A C28 H28B . . 107.6 ?
    C28 C29 H29A . . 109.5 ?
    C28 C29 H29B . . 109.5 ?
    H29A C29 H29B . . 109.5 ?
    C28 C29 H29C . . 109.5 ?
    H29A C29 H29C . . 109.5 ?
    H29B C29 H29C . . 109.5 ?
    C31 C30 C35 . . 119.0(2) ?
    C31 C30 N2 . . 121.6(2) ?
    C35 C30 N2 . . 119.4(2) ?
    C32 C31 C30 . . 119.6(3) ?
    C32 C31 H31 . . 120.2 ?
    C30 C31 H31 . . 120.2 ?
    C33 C32 C31 . . 121.3(3) ?
    C33 C32 H32 . . 119.3 ?
    C31 C32 H32 . . 119.3 ?
    C34 C33 C32 . . 119.0(3) ?
    C34 C33 H33 . . 120.5 ?
    C32 C33 H33 . . 120.5 ?
    C33 C34 C35 . . 120.4(3) ?
    C33 C34 H34 . . 119.8 ?
    C35 C34 H34 . . 119.8 ?
    C34 C35 C30 . . 120.8(3) ?
    C34 C35 H35 . . 119.6 ?
    C30 C35 H35 . . 119.6 ?
    C41 C36 C37 . . 121.2(2) ?
    C41 C36 N2 . . 119.5(2) ?
    C37 C36 N2 . . 119.35(19) ?
    C38 C37 C36 . . 121.0(2) ?
    C38 C37 H37 . . 119.5 ?
    C36 C37 H37 . . 119.5 ?
    C37 C38 C39 . . 119.1(2) ?
    C37 C38 H38 . . 120.4 ?
    C39 C38 H38 . . 120.4 ?
    C38 C39 C40 . . 119.1(2) ?
    C38 C39 C42 . . 134.2(2) ?
    C40 C39 C42 . . 106.67(18) ?
    N3 C40 C41 . . 128.1(2) ?
    N3 C40 C39 . . 109.50(18) ?
    C41 C40 C39 . . 122.36(19) ?
    C36 C41 C40 . . 117.2(2) ?
    C36 C41 H41 . . 121.4 ?
    C40 C41 H41 . . 121.4 ?
    C43 C42 C47 . . 119.45(19) ?
    C43 C42 C39 . . 134.4(2) ?
    C47 C42 C39 . . 106.18(19) ?
    C44 C43 C42 . . 120.0(2) ?
    C44 C43 H43 . . 120.0 ?
    C42 C43 H43 . . 120.0 ?
    C43 C44 C45 . . 118.9(2) ?
    C43 C44 H44 . . 120.5 ?
    C45 C44 H44 . . 120.5 ?
    C46 C45 C44 . . 123.6(2) ?
    C46 C45 Br1 . . 117.97(17) ?
    C44 C45 Br1 . . 118.43(17) ?
    C45 C46 C47 . . 116.3(2) ?
    C45 C46 H46 . . 121.8 ?
    C47 C46 H46 . . 121.8 ?
    N3 C47 C46 . . 128.8(2) ?
    N3 C47 C42 . . 109.50(18) ?
    C46 C47 C42 . . 121.7(2) ?
    N3 C48 C49' . . 115.4(5) ?
    N3 C48 C49 . . 113.9(3) ?
    N3 C48 H48A . . 108.8 ?
    C49' C48 H48A . . 123.5 ?
    C49 C48 H48A . . 108.8 ?
    N3 C48 H48B . . 108.8 ?
    C49' C48 H48B . . 89.9 ?
    C49 C48 H48B . . 108.8 ?
    H48A C48 H48B . . 107.7 ?
    N3 C48 H48C . . 108.4 ?
    C49' C48 H48C . . 108.4 ?
    C49 C48 H48C . . 90.8 ?
    H48B C48 H48C . . 125.2 ?
    N3 C48 H48D . . 108.4 ?
    C49' C48 H48D . . 108.4 ?
    C49 C48 H48D . . 125.1 ?
    H48A C48 H48D . . 88.0 ?
    H48C C48 H48D . . 107.5 ?
    C50 C49 C48 . . 113.9(3) ?
    C50 C49 H49A . . 108.8 ?
    C48 C49 H49A . . 108.8 ?
    C50 C49 H49B . . 108.8 ?
    C48 C49 H49B . . 108.8 ?
    H49A C49 H49B . . 107.7 ?
    C49 C50 C51 . . 110.5(3) ?
    C49 C50 H50A . . 109.6 ?
    C51 C50 H50A . . 109.6 ?
    C49 C50 H50B . . 109.6 ?
    C51 C50 H50B . . 109.6 ?
    H50A C50 H50B . . 108.1 ?
    C50 C51 H51A . . 109.5 ?
    C50 C51 H51B . . 109.5 ?
    H51A C51 H51B . . 109.5 ?
    C50 C51 H51C . . 109.5 ?
    H51A C51 H51C . . 109.5 ?
    H51B C51 H51C . . 109.5 ?
    C50' C49' C48 . . 109.8(5) ?
    C50' C49' H49C . . 109.7 ?
    C48 C49' H49C . . 109.7 ?
    C50' C49' H49D . . 109.7 ?
    C48 C49' H49D . . 109.7 ?
    H49C C49' H49D . . 108.2 ?
    C49' C50' C51' . . 108.5(5) ?
    C49' C50' H50C . . 110.0 ?
    C51' C50' H50C . . 110.0 ?
    C49' C50' H50D . . 110.0 ?
    C51' C50' H50D . . 110.0 ?
    H50C C50' H50D . . 108.4 ?
    C50' C51' H51D . . 109.5 ?
    C50' C51' H51E . . 109.5 ?
    H51D C51' H51E . . 109.5 ?
    C50' C51' H51F . . 109.5 ?
    H51D C51' H51F . . 109.5 ?
    H51E C51' H51F . . 109.5 ?
loop_
    _geom_torsion_atom_site_label_1
    _geom_torsion_atom_site_label_2
    _geom_torsion_atom_site_label_3
    _geom_torsion_atom_site_label_4
    _geom_torsion_site_symmetry_1
    _geom_torsion_site_symmetry_2
    _geom_torsion_site_symmetry_3
    _geom_torsion_site_symmetry_4
    _geom_torsion
    _geom_torsion_publ_flag
    C7 N1 C1 C6 . . . . 130.2(3) ?
    C13 N1 C1 C6 . . . . -64.6(3) ?
    C7 N1 C1 C2 . . . . -49.5(4) ?
    C13 N1 C1 C2 . . . . 115.7(3) ?
    C6 C1 C2 C3 . . . . 1.3(4) ?
    N1 C1 C2 C3 . . . . -178.9(3) ?
    C1 C2 C3 C4 . . . . -0.5(5) ?
    C2 C3 C4 C5 . . . . -0.8(5) ?
    C3 C4 C5 C6 . . . . 1.3(5) ?
    C2 C1 C6 C5 . . . . -0.8(4) ?
    N1 C1 C6 C5 . . . . 179.4(3) ?
    C4 C5 C6 C1 . . . . -0.5(5) ?
    C13 N1 C7 C8 . . . . 171.9(2) ?
    C1 N1 C7 C8 . . . . -23.3(4) ?
    C13 N1 C7 C12 . . . . -7.4(3) ?
    C1 N1 C7 C12 . . . . 157.5(2) ?
    N1 C7 C8 C9 . . . . -179.6(2) ?
    C12 C7 C8 C9 . . . . -0.3(4) ?
    C7 C8 C9 C10 . . . . 1.7(4) ?
    C8 C9 C10 C11 . . . . -1.6(4) ?
    C9 C10 C11 C12 . . . . 0.1(4) ?
    C10 C11 C12 C7 . . . . 1.3(4) ?
    C8 C7 C12 C11 . . . . -1.2(4) ?
    N1 C7 C12 C11 . . . . 178.1(2) ?
    C7 N1 C13 C14 . . . . 121.1(3) ?
    C1 N1 C13 C14 . . . . -44.3(3) ?
    C7 N1 C13 C18 . . . . -55.7(3) ?
    C1 N1 C13 C18 . . . . 139.0(2) ?
    C18 C13 C14 C15 . . . . 1.8(4) ?
    N1 C13 C14 C15 . . . . -175.0(2) ?
    C13 C14 C15 C16 . . . . 1.7(4) ?
    C14 C15 C16 C17 . . . . -3.0(4) ?
    C14 C15 C16 C19 . . . . 177.0(3) ?
    C15 C16 C17 C18 . . . . 1.0(4) ?
    C19 C16 C17 C18 . . . . -179.0(2) ?
    C15 C16 C17 C25 . . . . 178.1(2) ?
    C19 C16 C17 C25 . . . . -1.9(3) ?
    C16 C17 C18 C13 . . . . 2.4(4) ?
    C25 C17 C18 C13 . . . . -174.2(2) ?
    C14 C13 C18 C17 . . . . -3.7(4) ?
    N1 C13 C18 C17 . . . . 173.1(2) ?
    C15 C16 C19 C20 . . . . 0.4(5) ?
    C17 C16 C19 C20 . . . . -179.5(3) ?
    C15 C16 C19 C24 . . . . -179.8(3) ?
    C17 C16 C19 C24 . . . . 0.2(3) ?
    C24 C19 C20 C21 . . . . -1.7(4) ?
    C16 C19 C20 C21 . . . . 178.0(3) ?
    C19 C20 C21 C22 . . . . 1.4(4) ?
    C20 C21 C22 C23 . . . . -0.6(4) ?
    C20 C21 C22 N2 . . . . -179.0(2) ?
    C30 N2 C22 C23 . . . . 136.5(2) ?
    C36 N2 C22 C23 . . . . -35.9(3) ?
    C30 N2 C22 C21 . . . . -45.1(4) ?
    C36 N2 C22 C21 . . . . 142.5(2) ?
    C21 C22 C23 C24 . . . . 0.1(4) ?
    N2 C22 C23 C24 . . . . 178.6(2) ?
    C22 C23 C24 C19 . . . . -0.4(4) ?
    C22 C23 C24 C25 . . . . 179.4(2) ?
    C20 C19 C24 C23 . . . . 1.2(4) ?
    C16 C19 C24 C23 . . . . -178.6(2) ?
    C20 C19 C24 C25 . . . . -178.7(2) ?
    C16 C19 C24 C25 . . . . 1.6(3) ?
    C23 C24 C25 C17 . . . . 177.6(2) ?
    C19 C24 C25 C17 . . . . -2.5(3) ?
    C23 C24 C25 C28 . . . . 58.1(3) ?
    C19 C24 C25 C28 . . . . -122.1(2) ?
    C23 C24 C25 C26 . . . . -64.5(3) ?
    C19 C24 C25 C26 . . . . 115.3(2) ?
    C18 C17 C25 C24 . . . . 179.5(2) ?
    C16 C17 C25 C24 . . . . 2.6(3) ?
    C18 C17 C25 C28 . . . . -61.3(3) ?
    C16 C17 C25 C28 . . . . 121.8(2) ?
    C18 C17 C25 C26 . . . . 60.7(3) ?
    C16 C17 C25 C26 . . . . -116.1(2) ?
    C24 C25 C26 C27 . . . . -57.3(3) ?
    C17 C25 C26 C27 . . . . 54.4(3) ?
    C28 C25 C26 C27 . . . . 178.4(2) ?
    C24 C25 C28 C29 . . . . 52.0(3) ?
    C17 C25 C28 C29 . . . . -60.6(3) ?
    C26 C25 C28 C29 . . . . 176.4(2) ?
    C22 N2 C30 C31 . . . . -27.5(3) ?
    C36 N2 C30 C31 . . . . 144.8(2) ?
    C22 N2 C30 C35 . . . . 153.0(2) ?
    C36 N2 C30 C35 . . . . -34.7(3) ?
    C35 C30 C31 C32 . . . . -0.3(3) ?
    N2 C30 C31 C32 . . . . -179.8(2) ?
    C30 C31 C32 C33 . . . . 0.4(4) ?
    C31 C32 C33 C34 . . . . 0.2(4) ?
    C32 C33 C34 C35 . . . . -0.9(4) ?
    C33 C34 C35 C30 . . . . 1.0(4) ?
    C31 C30 C35 C34 . . . . -0.5(4) ?
    N2 C30 C35 C34 . . . . 179.1(2) ?
    C30 N2 C36 C41 . . . . -50.9(3) ?
    C22 N2 C36 C41 . . . . 121.7(2) ?
    C30 N2 C36 C37 . . . . 129.3(2) ?
    C22 N2 C36 C37 . . . . -58.1(3) ?
    C41 C36 C37 C38 . . . . 2.0(4) ?
    N2 C36 C37 C38 . . . . -178.2(2) ?
    C36 C37 C38 C39 . . . . 0.3(3) ?
    C37 C38 C39 C40 . . . . -2.1(3) ?
    C37 C38 C39 C42 . . . . 179.2(2) ?
    C47 N3 C40 C41 . . . . 179.1(2) ?
    C48 N3 C40 C41 . . . . -4.8(4) ?
    C47 N3 C40 C39 . . . . -1.2(3) ?
    C48 N3 C40 C39 . . . . 174.9(2) ?
    C38 C39 C40 N3 . . . . -177.8(2) ?
    C42 C39 C40 N3 . . . . 1.2(2) ?
    C38 C39 C40 C41 . . . . 1.9(3) ?
    C42 C39 C40 C41 . . . . -179.1(2) ?
    C37 C36 C41 C40 . . . . -2.1(3) ?
    N2 C36 C41 C40 . . . . 178.1(2) ?
    N3 C40 C41 C36 . . . . 179.8(2) ?
    C39 C40 C41 C36 . . . . 0.2(3) ?
    C38 C39 C42 C43 . . . . -1.6(5) ?
    C40 C39 C42 C43 . . . . 179.7(2) ?
    C38 C39 C42 C47 . . . . 178.0(2) ?
    C40 C39 C42 C47 . . . . -0.7(2) ?
    C47 C42 C43 C44 . . . . -0.1(3) ?
    C39 C42 C43 C44 . . . . 179.5(2) ?
    C42 C43 C44 C45 . . . . -0.1(3) ?
    C43 C44 C45 C46 . . . . 0.2(4) ?
    C43 C44 C45 Br1 . . . . 179.46(18) ?
    C44 C45 C46 C47 . . . . 0.0(4) ?
    Br1 C45 C46 C47 . . . . -179.32(17) ?
    C40 N3 C47 C46 . . . . -179.9(2) ?
    C48 N3 C47 C46 . . . . 4.0(4) ?
    C40 N3 C47 C42 . . . . 0.7(3) ?
    C48 N3 C47 C42 . . . . -175.3(2) ?
    C45 C46 C47 N3 . . . . -179.5(2) ?
    C45 C46 C47 C42 . . . . -0.2(3) ?
    C43 C42 C47 N3 . . . . 179.7(2) ?
    C39 C42 C47 N3 . . . . 0.0(2) ?
    C43 C42 C47 C46 . . . . 0.3(3) ?
    C39 C42 C47 C46 . . . . -179.4(2) ?
    C47 N3 C48 C49' . . . . -83.2(4) ?
    C40 N3 C48 C49' . . . . 101.4(4) ?
    C47 N3 C48 C49 . . . . -105.5(3) ?
    C40 N3 C48 C49 . . . . 79.0(3) ?
    N3 C48 C49 C50 . . . . 66.4(4) ?
    C49' C48 C49 C50 . . . . -32.5(15) ?
    C48 C49 C50 C51 . . . . 173.2(3) ?
    N3 C48 C49' C50' . . . . -63.3(9) ?
    C49 C48 C49' C50' . . . . 27.2(11) ?
    C48 C49' C50' C51' . . . . 179.8(8) ?
loop_
    _geom_hbond_atom_site_label_D
    _geom_hbond_atom_site_label_H
    _geom_hbond_atom_site_label_A
    _geom_hbond_site_symmetry_A
    _geom_hbond_distance_DH
    _geom_hbond_distance_HA
    _geom_hbond_distance_DA
    _geom_hbond_angle_DHA
    C10 H10 Cg1 1_455 0.95 2.67 3.444(3) 139
    C20 H20 Cg2 3_566 0.95 2.85 3.579(2) 135
    C44 H44 Cg3 2_645 0.95 2.99 3.836(3) 149
