# Supplementary material for: N 2-(7-Bromo-9-butyl-9H-carbazol-2-yl)-9,9-diethyl-N 2,N 7,N 7-triphenyl-9H-fluorene-2,7-diamine
Source: Acta Crystallogr Sect E Struct Rep Online. 2012 Feb 29;68(Pt 3):o860–1. doi: 10.1107/S160053681200791X (PMC3297913; doi:10.1107/S160053681200791X)
Supplement: Supplementary file 2 [file e-68-0o860-Isup2.hkl]

#
# h,k,l, Fc-squared, Fo-squared, sigma(Fo-squared) and status flag
#
data_I
_shelx_title '  P21/n'
_shelx_refln_list_code          4
_shelx_F_calc_maximum      399.22
_exptl_crystal_F_000      1632.00
_reflns_d_resolution_high  0.7981
 
loop_
 _symmetry_equiv_pos_as_xyz
 'x, y, z'
 'x+1/2, -y+1/2, z+1/2'
 '-x, -y, -z'
 '-x-1/2, y-1/2, -z-1/2'
 
_cell_length_a     8.6585
_cell_length_b    10.6744
_cell_length_c    43.6607
_cell_angle_alpha  90.000
_cell_angle_beta   92.114
_cell_angle_gamma  90.000
 
_shelx_F_squared_multiplier     1.000
 
loop_
 _refln_index_h
 _refln_index_k
 _refln_index_l
 _refln_F_squared_calc
 _refln_F_squared_meas
 _refln_F_squared_sigma
 _refln_observed_status
   2   0   0    75860.37    78636.42    222.38 o
   4   0   0    10059.11    10300.03    118.92 o
   6   0   0      474.32      396.65     29.99 o
   8   0   0      426.35      441.34     51.51 o
  10   0   0       44.02       36.86     10.31 o
   1   1   0       44.78      119.29      8.63 o
   2   1   0    29334.84    29707.71    479.48 o
   3   1   0     7927.42     7071.42    103.23 o
   4   1   0      184.40      250.72     22.54 o
   5   1   0      797.87      669.88     36.82 o
   6   1   0       12.56        9.11      4.62 o
   7   1   0     3310.81     3492.23    123.48 o
   8   1   0       10.53       19.31     10.70 o
   9   1   0      307.46      360.84     31.84 o
  10   1   0       28.92       44.63      8.78 o
   0   2   0      294.24      134.62      5.64 o
   1   2   0     1639.61     1689.68     38.08 o
   2   2   0     5323.63     5754.21     83.43 o
   3   2   0    11125.20    11052.38    130.74 o
   4   2   0     3526.19     3486.73     80.02 o
   5   2   0      726.79      734.24     40.09 o
   6   2   0      399.96      469.16     35.80 o
   7   2   0       97.19       83.82     13.81 o
   8   2   0      359.87      447.95     52.37 o
   9   2   0      174.76      163.47     18.70 o
  10   2   0      208.69      208.79     24.67 o
   1   3   0     1062.95     1059.04     36.40 o
   2   3   0      718.96      688.21     33.59 o
   3   3   0     8659.25     8777.63    129.30 o
   4   3   0       44.20       35.81     11.02 o
   5   3   0        2.17       32.00     12.70 o
   6   3   0        0.31        9.78      9.91 o
   7   3   0       75.18      128.50     14.32 o
   8   3   0        0.91      -10.09     15.55 o
   9   3   0       23.15       96.80     50.96 o
  10   3   0       14.78      105.99     18.11 o
   0   4   0     2496.50     2417.33     31.37 o
   2   4   0      274.57      186.78     23.97 o
   3   4   0     2481.86     2546.15     77.78 o
   4   4   0       22.50       33.99     14.49 o
   5   4   0      712.57      714.99     47.11 o
   6   4   0      839.00      813.08     31.19 o
   7   4   0      723.73      875.75     65.96 o
   8   4   0      310.69      368.04     27.12 o
   9   4   0        0.24       -7.02      8.53 o
  10   4   0        0.20       -1.23      5.68 o
   1   5   0     4181.16     3953.00     49.55 o
   2   5   0        9.72       10.27      4.33 o
   3   5   0     3138.05     3002.90     92.54 o
   4   5   0      114.28      132.97     22.73 o
   5   5   0     1882.11     1842.62     52.99 o
   6   5   0      472.03      414.09     24.87 o
   7   5   0      123.54      172.46     30.20 o
   8   5   0      151.86      162.23     17.96 o
   9   5   0      134.13      118.03     14.54 o
  10   5   0       13.75       13.68      6.31 o
   1   6   0        0.01        0.17      7.93 o
   2   6   0     2600.09     2476.14     48.83 o
   3   6   0        2.04       -1.15      5.44 o
   4   6   0      584.16      625.31     30.40 o
   5   6   0      164.79      104.90     13.05 o
   6   6   0      900.70      794.94     59.36 o
   7   6   0       84.69      115.58     39.38 o
   8   6   0       19.85       19.74      5.02 o
   9   6   0        0.89        5.49      4.47 o
   1   7   0      816.65      727.56     50.16 o
   2   7   0       37.70       43.59     15.97 o
   3   7   0     2620.45     2596.50    101.29 o
   4   7   0       74.93       68.59      7.66 o
   5   7   0      379.88      380.94     28.25 o
   6   7   0      445.92      402.71     30.29 o
   7   7   0      256.74      286.68     25.12 o
   8   7   0       11.70       32.66      7.08 o
   9   7   0      158.68      121.97     11.94 o
   0   8   0     3918.33     3998.88    123.64 o
   1   8   0      158.09      142.78     13.53 o
   2   8   0      726.43      655.12     24.04 o
   3   8   0        3.10       -6.02      6.17 o
   4   8   0      690.80      696.53     30.41 o
   5   8   0       59.24       48.47     12.55 o
   6   8   0     1987.16     1816.12    161.56 o
   7   8   0      365.32      307.33     46.44 o
   8   8   0      210.15      195.10     23.35 o
   1   9   0     1739.85     1691.63     41.68 o
   2   9   0      252.19      233.31     17.68 o
   3   9   0     1756.64     1744.92     47.30 o
   4   9   0      514.98      452.25     24.56 o
   5   9   0      161.81      137.52     16.73 o
   6   9   0      443.47      436.28     27.15 o
   7   9   0      324.56      309.92     42.63 o
   8   9   0       68.27       67.52      9.92 o
   0  10   0      163.86      204.24     29.25 o
   1  10   0       16.10        5.66      5.26 o
   2  10   0        7.97       11.67      6.44 o
   3  10   0       12.31        9.85      6.24 o
   4  10   0       92.11       87.61     11.28 o
   5  10   0       26.81       18.48      7.27 o
   6  10   0       23.17       13.72      5.32 o
   7  10   0       42.04       38.19      5.30 o
   1  11   0      100.37      119.95     12.65 o
   2  11   0       43.66       26.68      6.95 o
   3  11   0       33.40       56.43      8.18 o
   4  11   0        0.31        3.16      4.39 o
   5  11   0       57.74       67.98     14.32 o
   6  11   0        3.35       -6.22      5.34 o
   0  12   0     2794.29     2688.58    190.62 o
   1  12   0      239.48      222.85     11.25 o
   2  12   0      656.33      632.82     37.00 o
   3  12   0       22.79       27.83      6.03 o
   4  12   0      387.82      396.87     25.31 o
   1  13   0      292.58      270.57     14.20 o
   2  13   0       13.13        7.50      3.81 o
  -9   0   1       86.88      105.76     22.61 o
  -7   0   1       99.57       70.06     20.57 o
  -5   0   1      558.20      594.55     33.82 o
  -3   0   1       56.32       46.37      7.80 o
  -1   0   1     1779.40     1392.98     21.75 o
   1   0   1    25924.57    25258.84     84.01 o
   3   0   1     1991.14     1633.19     39.34 o
   5   0   1    12873.80    12893.25    149.32 o
   7   0   1     1409.33     1357.11    103.18 o
   9   0   1        4.21       -5.24     11.36 o
 -10   1   1       10.60       42.55      9.23 o
  -9   1   1       14.40       28.21     11.23 o
  -8   1   1       28.80        5.46      9.52 o
  -7   1   1      121.19      202.26     25.43 o
  -6   1   1      585.19      598.20     26.83 o
  -5   1   1     1167.78     1125.19     81.50 o
  -4   1   1     2710.48     2846.71     45.81 o
  -3   1   1     2251.63     2212.44     35.03 o
  -2   1   1    18152.89    18787.13    189.23 o
  -1   1   1      393.23      391.64     24.67 o
   0   1   1     8082.21     8062.20     34.00 o
   1   1   1    16421.87    15922.87     93.02 o
   2   1   1     1414.18     1661.92     24.32 o
   3   1   1      307.81      283.54     24.38 o
   4   1   1      385.28      303.30     14.79 o
   5   1   1       25.59       44.59     18.00 o
   6   1   1        9.31        7.97      4.85 o
   7   1   1      160.22      223.22     19.64 o
   8   1   1      263.09      276.56     29.78 o
   9   1   1       42.39       52.79     14.78 o
  10   1   1       42.85       17.77      6.49 o
 -10   2   1       57.47      217.12     30.90 o
  -9   2   1      234.39      249.97     24.50 o
  -8   2   1       15.97       60.03     19.89 o
  -7   2   1      365.72      359.14     48.36 o
  -6   2   1     5133.48     5166.50    115.89 o
  -5   2   1      450.32      606.17     37.25 o
  -4   2   1     2532.67     2237.10     64.87 o
  -3   2   1        6.31       37.58     11.18 o
  -2   2   1     2713.62     2505.02     55.98 o
  -1   2   1    12671.71    13351.45    108.66 o
   0   2   1       56.75       16.33      2.24 o
   1   2   1     1405.81     1677.34     37.41 o
   2   2   1     6353.64     6785.47     89.46 o
   3   2   1     1392.34     1524.38     48.30 o
   4   2   1     4311.55     4412.83     89.00 o
   5   2   1      255.59      295.09     25.65 o
   6   2   1      691.82      727.96     42.57 o
   7   2   1      103.01      103.54     13.41 o
   8   2   1      535.52      564.28     57.34 o
   9   2   1       21.81       78.82     41.95 o
  10   2   1       60.08       89.63     17.39 o
 -10   3   1       18.64       14.19      9.10 o
  -9   3   1      144.26      155.74     19.39 o
  -8   3   1      204.08      152.52     30.59 o
  -7   3   1     1782.46     1754.26    180.46 o
  -6   3   1      276.08      268.14     28.52 o
  -5   3   1     3950.94     3750.79     98.73 o
  -4   3   1      183.87      218.29     23.53 o
  -3   3   1    14356.01    14168.40    164.70 o
  -2   3   1     6606.31     6233.49    100.32 o
  -1   3   1      515.41      355.08     13.51 o
   0   3   1     6905.67     6499.53     35.48 o
   2   3   1     1670.13     1408.75     47.05 o
   3   3   1     3370.33     4036.11     87.29 o
   4   3   1       94.17      162.14     20.48 o
   5   3   1     1656.06     1659.40     64.70 o
   6   3   1       87.88       78.70     17.02 o
   7   3   1     1391.62     1358.72     41.01 o
   8   3   1       41.97       26.76     19.40 o
   9   3   1      703.59      803.50     41.04 o
  10   3   1      210.28      252.28     24.60 o
 -10   4   1        6.15        1.93      3.89 o
  -9   4   1       29.33       26.28     11.65 o
  -8   4   1      826.14      881.52     67.64 o
  -7   4   1      420.41      603.73     55.27 o
  -6   4   1     2102.30     2080.23     60.93 o
  -5   4   1      485.53      545.23     41.19 o
  -4   4   1       25.64       78.46     17.60 o
  -3   4   1      754.46      747.90     43.17 o
  -2   4   1    33225.36    33730.11    260.75 o
  -1   4   1      215.04      282.24     22.10 o
   0   4   1     6189.85     5818.31     34.66 o
   1   4   1       22.53       33.77      5.55 o
   2   4   1     3253.90     3311.42     81.14 o
   3   4   1       25.99        9.18      7.62 o
   4   4   1     6348.41     6050.06    126.54 o
   5   4   1      813.54      908.67     52.82 o
   6   4   1     1021.55      993.54     33.53 o
   7   4   1       81.74      127.23     27.86 o
   8   4   1        8.70       40.87     11.97 o
   9   4   1       20.76       22.67     10.65 o
  10   4   1       14.50       25.27      5.10 o
 -10   5   1       22.94       23.02      7.32 o
  -9   5   1       79.47       85.96     16.87 o
  -8   5   1      296.69      275.46     22.18 o
  -7   5   1        9.48        2.57     11.50 o
  -6   5   1      168.52      128.66     15.22 o
  -5   5   1     2035.73     1852.29     79.93 o
  -4   5   1     3059.60     2945.47     97.69 o
  -3   5   1     3494.59     3569.32    101.25 o
  -2   5   1     5598.08     5848.94    120.67 o
  -1   5   1      342.98      223.70     20.06 o
   0   5   1     4739.17     4867.78     49.46 o
   1   5   1       90.19       59.57      6.58 o
   2   5   1       11.63       42.43      7.01 o
   3   5   1      181.92      252.51     17.13 o
   4   5   1     4027.56     3752.81     70.07 o
   5   5   1      865.32      824.38     35.64 o
   6   5   1      322.14      320.21     19.91 o
   7   5   1      252.59      218.89     33.70 o
   8   5   1      147.60      159.68     18.11 o
   9   5   1       33.72       20.99      8.33 o
  10   5   1       14.97       28.83      7.71 o
  -9   6   1       35.62        5.68      4.41 o
  -8   6   1        0.31       -5.70      4.53 o
  -7   6   1        0.97        5.17      7.71 o
  -6   6   1       36.36       82.72     21.89 o
  -5   6   1      356.12      336.66     29.09 o
  -4   6   1       45.12       75.90     11.37 o
  -3   6   1       94.49       73.50     10.05 o
  -2   6   1     1330.87     1240.02     60.58 o
  -1   6   1      141.32      228.88     25.93 o
   1   6   1       38.51       36.47     11.79 o
   2   6   1      159.72      116.19     11.28 o
   3   6   1     1846.66     1712.31     45.86 o
   4   6   1      624.09      582.90     40.70 o
   5   6   1      774.08      780.98     35.12 o
   6   6   1      144.33      131.91     27.44 o
   7   6   1     1245.72     1217.02     74.47 o
   8   6   1       37.50       44.51      6.73 o
   9   6   1      155.49      154.07     10.86 o
  -9   7   1       41.27       36.16      4.61 o
  -8   7   1       91.67       72.59      8.77 o
  -7   7   1      144.00      166.96     19.61 o
  -6   7   1       33.52       32.85     11.08 o
  -5   7   1      432.54      356.35     27.61 o
  -4   7   1     1554.88     1477.65     31.19 o
  -3   7   1      208.23      211.83     31.14 o
  -2   7   1      444.12      479.29     42.77 o
  -1   7   1      806.24      917.16     56.06 o
   1   7   1       81.32       80.28     19.05 o
   2   7   1      551.93      533.26     45.40 o
   3   7   1      266.57      225.82     30.47 o
   4   7   1      152.77      179.98     11.28 o
   5   7   1       64.78       43.29     10.55 o
   6   7   1      113.21      105.44     17.40 o
   7   7   1        9.00       11.56     10.33 o
   8   7   1      322.94      348.59     19.48 o
   9   7   1       24.21       14.80      4.97 o
  -8   8   1        0.34       12.27      4.06 o
  -7   8   1      232.87      212.22     14.73 o
  -6   8   1      225.76      260.54     36.34 o
  -5   8   1      673.40      554.14     40.72 o
  -4   8   1     1038.25      997.19     35.92 o
  -3   8   1       12.14        8.56      4.90 o
  -2   8   1      551.12      485.65     24.92 o
  -1   8   1      484.31      351.86     27.16 o
   0   8   1      836.70      822.73     39.93 o
   1   8   1     2334.44     2292.29     52.41 o
   2   8   1     1099.12     1050.95     30.46 o
   3   8   1      396.97      359.67     18.70 o
   4   8   1     1428.14     1415.71     43.12 o
   5   8   1     1080.79     1015.08     45.80 o
   6   8   1      503.37      557.55     34.08 o
   7   8   1      453.09      420.82     46.30 o
   8   8   1       57.41       64.11     11.79 o
  -8   9   1       59.42       49.37      8.76 o
  -7   9   1      528.88      508.20     27.05 o
  -6   9   1      101.78      109.84     21.00 o
  -5   9   1      126.19      116.52     15.99 o
  -4   9   1      466.98      443.48     24.26 o
  -3   9   1     4496.61     4372.00     73.89 o
  -2   9   1      274.19      276.09     18.58 o
  -1   9   1     1276.34     1299.43     36.52 o
   0   9   1        1.10       -2.42      5.64 o
   1   9   1      983.26      969.56     32.17 o
   2   9   1      798.00      751.14     30.56 o
   3   9   1      115.87      130.00     16.39 o
   4   9   1      184.63      176.73     16.10 o
   5   9   1       81.99       91.53     13.81 o
   6   9   1       12.64       35.81     10.31 o
   7   9   1       15.76       18.05      6.53 o
   8   9   1        2.61        7.90      4.86 o
  -7  10   1        5.78        2.50      3.87 o
  -6  10   1      136.58      113.69     11.68 o
  -5  10   1      142.04      133.07     22.47 o
  -4  10   1      694.01      736.99     28.97 o
  -3  10   1      539.40      564.98     26.49 o
  -2  10   1      103.29      104.81     12.17 o
  -1  10   1      766.56      781.82     30.89 o
   0  10   1      385.16      438.92     29.55 o
   1  10   1        0.28       11.10      6.02 o
   2  10   1      404.38      469.78     24.16 o
   3  10   1       11.30       10.56      5.73 o
   4  10   1      566.56      610.85     26.66 o
   5  10   1      111.03       77.56     11.99 o
   6  10   1       87.01       75.23     18.45 o
   7  10   1      199.07      135.23     13.75 o
  -6  11   1        0.34        4.72      3.86 o
  -5  11   1      160.11      195.19     20.94 o
  -4  11   1        4.74       -0.31      3.70 o
  -3  11   1      597.87      624.36     39.92 o
  -2  11   1       10.57       20.26      6.03 o
  -1  11   1     1215.61     1282.14     37.05 o
   0  11   1       87.55       85.24      8.69 o
   1  11   1     1109.85     1180.89     40.37 o
   2  11   1      165.59      174.17     14.04 o
   3  11   1      540.31      543.99     23.34 o
   4  11   1        0.81        3.24      5.41 o
   5  11   1      349.63      360.74     31.06 o
   6  11   1       31.90       17.34      6.01 o
  -4  12   1      146.56      140.58     15.64 o
  -3  12   1       40.82       45.97     11.27 o
  -2  12   1      531.80      573.28     22.06 o
  -1  12   1       40.57       24.82      7.74 o
   0  12   1     1365.30     1333.88     61.06 o
   1  12   1       56.98       45.54      6.37 o
   2  12   1      142.25      144.23     10.82 o
   3  12   1       57.87       63.38      7.48 o
   4  12   1       24.17       32.28      8.20 o
  -2  13   1      193.31      186.53     15.38 o
  -1  13   1       11.15        6.87      3.90 o
   0  13   1      245.02      250.88     13.92 o
   1  13   1        3.01       10.23      4.17 o
   2  13   1       10.59        2.01      3.58 o
 -10   0   2        0.37      -12.58      8.93 o
  -8   0   2       67.82       64.83     22.91 o
  -6   0   2       37.17       50.10     11.62 o
  -4   0   2     1070.16     1326.64     44.34 o
  -2   0   2     8681.01     8876.59     79.48 o
   2   0   2    60873.26    64193.94    187.71 o
   4   0   2       62.52       63.46      9.70 o
   6   0   2      985.17     1004.76     46.18 o
   8   0   2       16.89       -3.09     16.15 o
  10   0   2       14.68      -18.50     12.33 o
 -10   1   2       97.19      157.72     19.09 o
  -9   1   2       43.16       57.51     12.10 o
  -8   1   2      225.44      252.78     27.96 o
  -7   1   2     1994.53     2079.69     52.75 o
  -6   1   2      140.29      129.27     24.16 o
  -5   1   2     6286.86     6113.49     78.03 o
  -4   1   2      368.55      361.12     24.72 o
  -3   1   2       17.80       12.70      4.38 o
  -2   1   2    11274.13    11955.51    276.69 o
  -1   1   2     5834.40     6139.18     39.80 o
   0   1   2     6507.93     6604.57     35.14 o
   1   1   2     1893.28     2073.61     32.86 o
   2   1   2    27979.96    27414.38    328.91 o
   3   1   2     1540.75     1423.11     26.45 o
   4   1   2     6126.29     6194.90    156.48 o
   5   1   2      178.56      149.03     11.85 o
   6   1   2      606.66      599.28     25.32 o
   7   1   2        1.71        5.61      6.69 o
   8   1   2        0.46       12.01     12.30 o
   9   1   2        1.95        0.64     11.53 o
  10   1   2        7.96       -3.85      5.27 o
 -10   2   2      351.95      464.68     35.19 o
  -9   2   2      548.69      646.92     39.69 o
  -8   2   2      806.23      882.47     50.16 o
  -7   2   2      138.82      144.27     14.83 o
  -6   2   2      116.17      137.28     21.40 o
  -5   2   2      319.28      304.85     27.14 o
  -4   2   2      802.75      754.02     25.66 o
  -3   2   2     3998.22     3667.53     76.91 o
  -2   2   2     6618.73     7016.48     94.66 o
  -1   2   2      501.63      499.36     10.41 o
   0   2   2     8053.22     7930.87     47.63 o
   2   2   2    29109.48    28035.10    179.98 o
   3   2   2     2161.46     2368.60     58.92 o
   4   2   2      321.35      365.78     25.68 o
   5   2   2     1242.39     1167.51     49.37 o
   6   2   2     1053.43     1042.17     50.22 o
   7   2   2      213.80      224.80     15.19 o
   8   2   2      100.25       83.30     27.27 o
   9   2   2      126.18      145.40     17.22 o
  10   2   2        0.34       -8.53      9.22 o
 -10   3   2        0.93        9.50      8.31 o
  -9   3   2       17.57       74.12     29.48 o
  -8   3   2      120.04      123.05     27.19 o
  -7   3   2       31.83       27.23     10.12 o
  -6   3   2      596.20      610.18     43.63 o
  -5   3   2        0.69       30.15     13.63 o
  -4   3   2     2095.75     2017.47     68.74 o
  -3   3   2     1517.97     1619.97     57.30 o
  -2   3   2    19816.40    19357.14    177.10 o
  -1   3   2     8163.19     7566.99    130.02 o
   0   3   2    21105.07    20803.96     89.64 o
   2   3   2     9882.26     9149.34    117.96 o
   3   3   2      983.29     1140.29     47.08 o
   4   3   2     4808.05     4699.40    100.33 o
   5   3   2       41.76       62.30     14.81 o
   6   3   2     3261.23     3096.44     65.93 o
   7   3   2       27.03       54.44     13.10 o
   8   3   2      427.96      516.22     48.49 o
   9   3   2        0.14       51.76     20.13 o
  10   3   2       81.21      136.62     14.04 o
 -10   4   2        4.96        0.43      6.59 o
  -9   4   2      142.71      211.86     47.96 o
  -8   4   2        0.41       15.36     14.54 o
  -7   4   2     1524.69     1414.66     84.68 o
  -6   4   2        0.78       26.87     10.80 o
  -5   4   2     1117.38     1229.95     61.08 o
  -4   4   2     3875.56     4115.43    105.89 o
  -3   4   2    12762.91    12258.43    172.86 o
  -2   4   2      719.49      774.35     41.88 o
  -1   4   2    13686.32    12706.24    592.21 o
   0   4   2        0.40        2.60      1.66 o
   1   4   2     8534.36     7930.37     80.15 o
   2   4   2       19.12        5.72      8.67 o
   3   4   2     1996.91     1494.32     58.52 o
   4   4   2       92.75      181.58     23.88 o
   5   4   2     8237.00     8172.01    151.82 o
   6   4   2      283.30      318.69     19.36 o
   7   4   2     1337.82     1261.73    115.57 o
   8   4   2      201.60      191.79     21.52 o
   9   4   2      170.31      208.58     20.35 o
  10   4   2       53.98       65.42      7.74 o
 -10   5   2       37.48       50.05      9.63 o
  -9   5   2       99.40       70.60     11.84 o
  -8   5   2      262.76      321.08     63.64 o
  -7   5   2      865.23      766.33     61.82 o
  -6   5   2      479.41      476.26     24.40 o
  -5   5   2     1205.41     1106.91     62.46 o
  -4   5   2       27.79       29.47     14.93 o
  -3   5   2      938.89      900.75     51.47 o
  -2   5   2      381.60      413.25     33.73 o
  -1   5   2     2076.69     2421.01     95.61 o
   0   5   2     5939.81     5872.19     56.95 o
   1   5   2      253.48      231.60     14.75 o
   2   5   2     5970.09     6046.10     72.38 o
   3   5   2      230.56      266.07     17.50 o
   4   5   2     2186.25     2100.00     73.95 o
   5   5   2      301.41      372.99     24.68 o
   6   5   2      353.03      348.47     20.40 o
   7   5   2      129.54      122.67     26.57 o
   8   5   2      400.48      398.08     27.56 o
   9   5   2       25.61        3.48      6.01 o
  10   5   2       37.47       31.64      7.62 o
  -9   6   2       30.58       24.89      7.27 o
  -8   6   2        4.40       -7.46      4.98 o
  -7   6   2       49.50       27.26      8.78 o
  -6   6   2     1665.50     1677.14     84.70 o
  -5   6   2     1036.49      965.90     39.21 o
  -4   6   2      805.56      725.20     32.58 o
  -3   6   2       21.88        7.10      5.68 o
  -2   6   2     3691.18     3542.50     58.06 o
  -1   6   2      546.13      500.07     37.95 o
   1   6   2       32.37       34.83     15.54 o
   2   6   2     3663.93     3732.91     60.24 o
   3   6   2     1244.12     1134.90     77.08 o
   4   6   2      190.93      143.95     14.90 o
   5   6   2        7.23        8.55      8.06 o
   6   6   2     1630.68     1649.97     84.50 o
   7   6   2      293.57      255.90     36.67 o
   8   6   2        3.12        5.18      5.49 o
   9   6   2       64.09       69.90     15.60 o
  -9   7   2      270.37      219.52     15.73 o
  -8   7   2        3.34       35.05      6.78 o
  -7   7   2      353.58      379.81     35.01 o
  -6   7   2       94.83       84.02     15.32 o
  -5   7   2      181.59      203.03     21.12 o
  -4   7   2      892.10      805.80     23.11 o
  -3   7   2       40.98       82.88     21.53 o
  -2   7   2      406.40      478.02     42.71 o
  -1   7   2      836.97      810.87     53.36 o
   0   7   2      580.72      699.67     48.11 o
   1   7   2       48.84       31.49     14.54 o
   2   7   2     1842.85     2055.40     86.97 o
   3   7   2      395.91      353.61     38.17 o
   4   7   2      798.51      781.68     23.17 o
   5   7   2       43.71       21.25     15.30 o
   6   7   2      219.03      225.95     32.89 o
   7   7   2       60.77       29.77     10.67 o
   8   7   2      135.02      128.20     16.91 o
   9   7   2       11.81        3.16      5.99 o
  -8   8   2      276.59      193.23     12.35 o
  -7   8   2       21.09       18.17      5.76 o
  -6   8   2       32.73       52.47     11.85 o
  -5   8   2      344.53      297.75     25.27 o
  -4   8   2       62.17       73.32     13.00 o
  -3   8   2     1044.14     1069.07     31.46 o
  -2   8   2       33.12       33.22      6.56 o
  -1   8   2      351.90      307.46     19.51 o
   0   8   2      125.72      139.23     17.34 o
   1   8   2     2144.18     2166.87     51.18 o
   2   8   2      501.91      492.77     21.42 o
   3   8   2       32.86       68.31      9.24 o
   4   8   2      188.83      151.89     14.91 o
   5   8   2       64.73       80.99     14.29 o
   6   8   2      270.46      260.28     24.17 o
   7   8   2       27.16       15.63      8.27 o
   8   8   2      101.03       87.71     13.23 o
  -8   9   2        0.67        1.14      3.54 o
  -7   9   2       20.17       39.75      8.64 o
  -6   9   2      417.49      383.00     25.09 o
  -5   9   2       22.78       25.36      9.07 o
  -4   9   2      339.73      323.81     20.59 o
  -3   9   2        3.37       22.12      8.79 o
  -2   9   2     1520.74     1475.09     42.51 o
  -1   9   2      273.07      293.40     17.93 o
   0   9   2      415.86      384.74     20.04 o
   1   9   2      483.93      452.81     21.63 o
   2   9   2     1005.75     1001.98     35.47 o
   3   9   2      103.83      104.74     12.58 o
   4   9   2      284.49      295.64     20.31 o
   5   9   2      449.68      372.42     27.08 o
   6   9   2      656.92      603.18     31.93 o
   7   9   2        0.27       -0.34      5.50 o
  -7  10   2       57.00       49.00      9.21 o
  -6  10   2       74.43       38.23     13.00 o
  -5  10   2       25.97       26.92      7.86 o
  -4  10   2      481.80      450.48     22.76 o
  -3  10   2      795.85      762.94     30.16 o
  -2  10   2      705.07      776.30     30.43 o
  -1  10   2      206.95      190.99     17.56 o
   0  10   2      313.71      340.56     26.16 o
   1  10   2     1881.62     1975.70     49.33 o
   2  10   2      107.92       92.16     11.61 o
   3  10   2      258.14      257.57     18.27 o
   4  10   2       56.59       63.22     10.87 o
   5  10   2      559.25      609.78     30.75 o
   6  10   2        0.03       -3.64      5.37 o
   7  10   2       66.17       68.23      7.06 o
  -6  11   2      114.66       75.17     10.57 o
  -5  11   2      194.18      166.89     19.74 o
  -4  11   2        2.32       -2.32      4.76 o
  -3  11   2       23.16       12.59      5.07 o
  -2  11   2      157.39      169.90     17.38 o
  -1  11   2      919.37      955.29     38.06 o
   0  11   2      570.16      583.88     23.58 o
   1  11   2      209.03      230.30     16.64 o
   2  11   2      317.82      380.09     20.59 o
   3  11   2       35.30       31.32      6.54 o
   4  11   2       41.36       48.46      8.79 o
   5  11   2       18.90       25.60      6.24 o
   6  11   2      120.76      101.01     11.49 o
  -4  12   2       16.25       24.48      7.53 o
  -3  12   2      836.74      921.31     43.78 o
  -2  12   2      476.54      546.69     19.99 o
  -1  12   2      509.27      541.34     20.82 o
   0  12   2       70.63       65.85     10.85 o
   1  12   2      105.74      115.13     10.05 o
   2  12   2      172.24      173.64     11.72 o
   3  12   2       52.17       47.34      6.02 o
   4  12   2       36.75       43.06      9.59 o
  -2  13   2        2.01       19.02      6.48 o
  -1  13   2      146.51      158.92     10.79 o
   0  13   2      127.39      129.40     10.35 o
   1  13   2      132.40      143.37     10.28 o
   2  13   2        7.32       18.99      5.76 o
  -9   0   3      624.35      692.96     51.55 o
  -7   0   3      658.04      637.54     34.32 o
  -5   0   3     1968.34     1924.24     62.20 o
  -3   0   3    15511.08    14794.32    129.39 o
  -1   0   3      801.91      664.58     16.52 o
   1   0   3    17222.09    18092.39     60.81 o
   3   0   3    12342.85    11269.19     97.97 o
   5   0   3     8431.73     8428.11    116.57 o
   7   0   3      686.67      670.22     51.43 o
   9   0   3      116.30      129.76     29.09 o
 -10   1   3      253.09      302.96     19.48 o
  -9   1   3        0.31        2.79      8.47 o
  -8   1   3      591.94      661.27     44.20 o
  -7   1   3        4.12       22.88      9.28 o
  -6   1   3     1366.96     1352.05     41.32 o
  -5   1   3      323.43      398.53     32.66 o
  -4   1   3     5533.65     5477.72    142.86 o
  -3   1   3     1367.18     1358.15     28.47 o
  -2   1   3    68357.32    67216.71    249.34 o
  -1   1   3    10930.88    11620.55     47.46 o
   0   1   3    30638.45    28974.16    263.72 o
   1   1   3     7611.55     8261.64     78.71 o
   2   1   3    14017.79    14087.12     66.86 o
   3   1   3     1209.89     1431.44     25.89 o
   4   1   3     7557.33     7015.66     83.82 o
   5   1   3       48.89       78.24      8.43 o
   6   1   3     3835.71     3736.01     62.03 o
   7   1   3       70.56       67.78      8.92 o
   8   1   3      278.86      259.75     29.24 o
   9   1   3      151.44      154.52     19.70 o
  10   1   3       33.33      114.26     13.88 o
 -10   2   3       27.03       77.46     24.62 o
  -9   2   3       20.30      166.54     34.31 o
  -8   2   3       71.66      115.77     19.89 o
  -7   2   3      417.35      429.51     27.35 o
  -6   2   3      592.76      623.66     42.21 o
  -5   2   3     1317.25     1301.91     55.44 o
  -4   2   3      345.01      431.22     42.40 o
  -3   2   3       19.06       24.79     13.50 o
  -2   2   3     4573.44     5060.22     81.13 o
  -1   2   3      695.93      631.71     46.59 o
   0   2   3    13731.47    14283.04     68.85 o
   2   2   3     3209.61     3506.14     28.97 o
   3   2   3        8.08       10.49      7.06 o
   4   2   3     2065.46     2264.45     61.96 o
   5   2   3      375.90      349.28     26.92 o
   6   2   3      222.37      255.38     29.98 o
   7   2   3      113.45      134.33     12.62 o
   8   2   3       14.48       14.73      8.28 o
   9   2   3       23.28       40.19     12.31 o
  10   2   3        0.34        0.46      8.78 o
 -10   3   3       41.35       82.30     18.37 o
  -9   3   3      365.39      441.03     30.79 o
  -8   3   3       95.26      214.92     37.34 o
  -7   3   3        0.14       18.48      8.25 o
  -6   3   3       80.23       83.18     17.70 o
  -5   3   3      456.39      535.25     39.18 o
  -4   3   3     1166.68     1198.93     53.45 o
  -3   3   3      222.05      310.74     25.99 o
  -2   3   3    10833.76    10938.72    134.50 o
  -1   3   3      853.60      842.86     14.91 o
   0   3   3      470.20      500.88     15.05 o
   1   3   3       33.49       28.56      5.41 o
   2   3   3      684.67      727.64     33.51 o
   3   3   3     4140.93     4517.47     90.73 o
   4   3   3      153.79      246.91     24.96 o
   5   3   3     1932.12     1866.61     66.78 o
   6   3   3      625.25      587.62     46.81 o
   7   3   3       83.42       88.19     15.21 o
   8   3   3       34.92       41.42     11.60 o
   9   3   3        0.35       13.20     12.92 o
  10   3   3        0.02       13.20      6.10 o
 -10   4   3        4.23        0.79      7.17 o
  -9   4   3      475.82      545.37     32.03 o
  -8   4   3       33.63       42.15     13.18 o
  -7   4   3       12.54       48.22     24.20 o
  -6   4   3        7.32       10.87      7.91 o
  -5   4   3     1420.62     1359.73     64.84 o
  -4   4   3      315.93      398.59     34.57 o
  -3   4   3      819.52     1095.55     53.33 o
  -2   4   3    11218.33    11268.15    152.82 o
  -1   4   3    11015.58    10913.75    191.67 o
   0   4   3      140.09      144.54     12.94 o
   1   4   3      385.02      461.05     19.80 o
   2   4   3     4488.80     4726.90     59.33 o
   3   4   3     4665.60     4517.29    101.35 o
   4   4   3      578.25      563.85     39.10 o
   5   4   3       13.53       84.94     13.79 o
   6   4   3      460.31      469.46     23.04 o
   7   4   3      306.93      387.94     29.51 o
   8   4   3      280.16      307.22     25.65 o
   9   4   3       17.60       34.49     12.02 o
  10   4   3       17.01        8.54      6.05 o
 -10   5   3        0.23        1.28      4.00 o
  -9   5   3        2.69       -0.21      7.41 o
  -8   5   3       61.16       93.08     28.83 o
  -7   5   3       60.75       76.51     22.72 o
  -6   5   3      324.05      275.32     24.08 o
  -5   5   3      618.15      565.45     45.58 o
  -4   5   3      421.52      341.86     34.54 o
  -3   5   3     1771.60     1979.03     76.51 o
  -2   5   3     4589.19     4268.73    105.20 o
  -1   5   3      687.56      864.82     44.13 o
   0   5   3     1668.92     1544.92     30.68 o
   1   5   3      398.54      415.67     19.92 o
   2   5   3      314.51      333.91     17.57 o
   3   5   3       56.19       80.90     10.02 o
   4   5   3      910.31      961.73     75.12 o
   5   5   3     3840.45     3753.44     74.80 o
   6   5   3      395.86      369.43     20.99 o
   7   5   3      515.22      485.25     50.00 o
   8   5   3      137.56      169.30     18.96 o
   9   5   3       11.15       58.85     43.28 o
  10   5   3       16.04        4.42      4.74 o
  -9   6   3      114.83      119.11      9.38 o
  -8   6   3        9.27       -5.24      5.64 o
  -7   6   3      172.36      189.15     30.37 o
  -6   6   3      364.11      346.29     39.19 o
  -5   6   3     5203.57     5043.82     74.75 o
  -4   6   3      206.98      260.25     32.53 o
  -3   6   3      855.64      855.77     54.73 o
  -2   6   3        2.08       -0.53      3.75 o
  -1   6   3     5557.89     4918.76    117.47 o
   1   6   3     5641.08     5251.71    122.10 o
   2   6   3      635.16      786.18     28.10 o
   3   6   3     1978.13     1856.38     47.79 o
   4   6   3      508.57      523.01     46.67 o
   5   6   3       64.47       65.91      9.08 o
   6   6   3      250.84      280.46     37.60 o
   7   6   3     1356.28     1417.20     80.76 o
   8   6   3        0.06       -7.65      5.10 o
   9   6   3       33.09       15.85     11.73 o
  -9   7   3        4.80        9.48      4.05 o
  -8   7   3      326.75      333.44     22.82 o
  -7   7   3       90.47       83.88     22.92 o
  -6   7   3     1035.69     1049.94     47.30 o
  -5   7   3       45.63       50.14     11.54 o
  -4   7   3      407.18      409.58     16.73 o
  -3   7   3       88.34      121.56     23.33 o
  -2   7   3     2581.03     2465.97     96.22 o
  -1   7   3       43.48       17.69     12.45 o
   0   7   3     3072.24     2858.33     95.35 o
   1   7   3     1245.16     1376.89     67.92 o
   2   7   3     4036.25     3914.46    120.40 o
   3   7   3      370.44      334.45     51.55 o
   4   7   3     2201.81     2032.30     36.98 o
   5   7   3       15.06       23.87     10.54 o
   6   7   3     1277.10     1305.65     53.87 o
   7   7   3      148.18      236.65     23.13 o
   8   7   3        1.79       15.63      6.81 o
   9   7   3        8.16        4.68      4.35 o
  -8   8   3       90.51      107.74     10.13 o
  -7   8   3       17.31       18.49      5.92 o
  -6   8   3       91.53      104.16     11.90 o
  -5   8   3      654.85      637.40     43.54 o
  -4   8   3       47.01       64.57     10.13 o
  -3   8   3     2985.76     2791.92     75.96 o
  -2   8   3     2685.88     2826.39     49.01 o
  -1   8   3     3178.27     2975.29     59.32 o
   0   8   3      396.61      424.66     29.27 o
   1   8   3      347.65      310.03     17.10 o
   2   8   3      898.18      979.25     29.74 o
   3   8   3     2952.39     2906.35     55.18 o
   4   8   3       23.04       12.35      6.23 o
   5   8   3      754.22      717.85     38.78 o
   6   8   3      112.15      111.75     15.89 o
   7   8   3      293.83      278.21     22.21 o
   8   8   3       16.75       14.38      4.73 o
  -8   9   3      148.65      115.30     12.26 o
  -7   9   3       47.24       31.93      6.87 o
  -6   9   3       89.40       99.71     13.40 o
  -5   9   3       67.30       38.70      9.52 o
  -4   9   3      131.78      142.41     14.44 o
  -3   9   3      172.36      182.05     15.95 o
  -2   9   3       45.60       47.65      8.49 o
  -1   9   3      758.41      792.15     31.76 o
   0   9   3      336.31      319.16     18.30 o
   1   9   3      101.69      106.08     12.32 o
   2   9   3     1107.11     1072.47     36.78 o
   3   9   3      301.30      308.33     20.30 o
   4   9   3      266.42      306.78     31.33 o
   5   9   3      113.43      106.44     15.20 o
   6   9   3      220.01      223.36     20.07 o
   7   9   3       76.44       52.12      9.03 o
  -7  10   3       60.94       77.83     11.32 o
  -6  10   3      198.20      192.19     22.10 o
  -5  10   3        0.04       15.76      7.31 o
  -4  10   3      104.92      105.20     11.41 o
  -3  10   3      450.17      379.85     21.32 o
  -2  10   3      175.11      254.95     17.73 o
  -1  10   3       62.83       47.00     10.27 o
   0  10   3        1.12        8.36      7.54 o
   1  10   3      489.58      542.80     26.51 o
   2  10   3      242.82      269.38     18.69 o
   3  10   3       19.89       30.23      7.80 o
   4  10   3       20.12       20.76      6.18 o
   5  10   3       25.22       23.49      8.63 o
   6  10   3       21.68       35.44      7.70 o
   7  10   3       65.96       51.63      6.10 o
  -6  11   3       10.24        7.91      4.58 o
  -5  11   3        0.38        2.47      6.21 o
  -4  11   3      100.29      117.25     19.67 o
  -3  11   3       96.58       99.73     13.11 o
  -2  11   3     1111.02     1192.48     54.51 o
  -1  11   3        0.11        6.21      5.43 o
   0  11   3     1169.30     1145.71     48.33 o
   1  11   3        5.70        4.24      5.88 o
   2  11   3      269.26      282.09     17.71 o
   3  11   3        2.99       -3.45      5.10 o
   4  11   3       47.52       31.84      7.76 o
   5  11   3       69.88       59.72      8.36 o
   6  11   3      129.58       97.09     10.96 o
  -4  12   3       31.75       26.80      7.02 o
  -3  12   3       70.83       78.39     14.17 o
  -2  12   3      135.36      142.64     13.51 o
  -1  12   3      246.49      213.10     13.23 o
   0  12   3        1.28       -4.49      5.09 o
   1  12   3      243.97      246.02     14.51 o
   2  12   3        0.48       -3.89      3.64 o
   3  12   3      265.94      281.17     23.88 o
   4  12   3        0.56       -5.68      4.94 o
  -2  13   3     1228.09     1202.27     38.63 o
  -1  13   3        7.82       -0.31      7.60 o
   0  13   3      381.47      416.58     17.52 o
   1  13   3       78.50       80.89      9.32 o
   2  13   3      627.65      660.69     26.73 o
 -10   0   4      584.46      542.21     36.50 o
  -8   0   4     1112.12     1106.12     80.44 o
  -6   0   4      836.96      734.26     43.46 o
  -4   0   4        6.95        9.39      4.85 o
  -2   0   4     2317.30     2416.00     43.51 o
   0   0   4     7162.87     6282.58     40.41 o
   2   0   4    60489.64    59479.99    166.53 o
   4   0   4     6209.27     5797.73     82.51 o
   6   0   4     5124.60     5090.76    108.86 o
   8   0   4       76.55       89.14     22.68 o
  10   0   4      152.10      161.22     19.68 o
 -10   1   4       21.23       60.53     22.43 o
  -9   1   4       84.99       76.75     11.47 o
  -8   1   4      144.31      192.21     19.50 o
  -7   1   4       95.60       79.35     11.26 o
  -6   1   4       87.43       84.88     11.25 o
  -5   1   4       82.35       77.75      9.92 o
  -4   1   4      509.48      479.66     31.15 o
  -3   1   4      603.99      584.75     19.13 o
  -2   1   4     1760.97     1653.69    113.79 o
  -1   1   4    21855.56    21167.53     71.73 o
   0   1   4     6305.21     6176.34     31.62 o
   1   1   4     2740.44     3311.49     36.82 o
   2   1   4      448.13      419.83     22.89 o
   3   1   4     8808.18     8705.81     72.15 o
   4   1   4       27.26       39.13     16.54 o
   5   1   4      501.33      434.59     18.93 o
   6   1   4      349.10      308.96     34.52 o
   7   1   4      418.67      400.38     19.97 o
   8   1   4      609.40      605.27     31.12 o
   9   1   4       79.11      132.41     28.79 o
  10   1   4      213.62      230.45     16.07 o
 -10   2   4        0.72        5.00      8.55 o
  -9   2   4      475.04      540.07     26.47 o
  -8   2   4       82.99       97.25     17.72 o
  -7   2   4     1554.50     1559.74    113.53 o
  -6   2   4        8.99       25.52     12.05 o
  -5   2   4     1606.72     1604.17     62.90 o
  -4   2   4     4369.83     4855.30    207.78 o
  -3   2   4     9807.02    10054.16    101.61 o
  -2   2   4     6381.16     6251.65     91.25 o
  -1   2   4   159376.09   164850.63   2560.75 o
   0   2   4    30776.84    29450.33    106.03 o
   1   2   4    23119.71    23405.29    119.44 o
   2   2   4    14719.54    13751.53     63.89 o
   3   2   4       94.28       61.03      5.50 o
   4   2   4      490.16      694.34     23.04 o
   5   2   4      200.26      268.12     23.81 o
   6   2   4      211.30      205.47     25.27 o
   7   2   4      367.17      338.81     19.06 o
   8   2   4       22.62       12.01      7.50 o
   9   2   4       33.51       15.71      8.00 o
  10   2   4       43.38       33.58     10.49 o
 -10   3   4      188.05      192.97     21.83 o
  -9   3   4        9.30       74.24     54.15 o
  -8   3   4     2122.18     2580.89    114.25 o
  -7   3   4        0.99       -1.26      6.25 o
  -6   3   4     2478.64     2489.14     87.89 o
  -5   3   4      123.86      139.25     20.89 o
  -4   3   4      156.71       99.70     18.53 o
  -3   3   4     2700.40     2843.27     77.72 o
  -2   3   4      651.87      479.52     29.06 o
  -1   3   4      594.02      501.35     12.60 o
   0   3   4     1125.12      918.35     21.23 o
   1   3   4      381.25      353.52     16.37 o
   2   3   4     6810.27     6360.10     96.84 o
   3   3   4     3060.26     3183.80     76.01 o
   4   3   4    15574.84    15880.48    180.56 o
   5   3   4      435.35      400.08     36.13 o
   6   3   4      965.77      918.57     39.91 o
   7   3   4       28.44       23.26      9.89 o
   8   3   4      299.42      356.48     27.90 o
   9   3   4       67.55       51.83     19.77 o
  10   3   4        4.21       -1.26      5.35 o
 -10   4   4        0.05       -1.00      6.64 o
  -9   4   4      200.76      336.04    104.17 o
  -8   4   4        0.65       10.39     11.74 o
  -7   4   4      240.13      271.44     39.23 o
  -6   4   4      225.69      177.05     18.71 o
  -5   4   4     2069.45     2085.48     80.69 o
  -4   4   4        0.95        3.87      8.88 o
  -3   4   4     5140.92     5311.80    114.57 o
  -2   4   4       79.05      148.30     19.48 o
  -1   4   4     7618.71     7176.33     64.28 o
   0   4   4      271.33      287.72     13.13 o
   1   4   4     1421.67     1155.01     31.56 o
   2   4   4     5297.23     5700.98    175.06 o
   3   4   4      379.14      337.96     18.48 o
   4   4   4     1114.86     1254.96     38.22 o
   5   4   4        3.34        1.90      5.88 o
   6   4   4      642.76      525.14     44.89 o
   7   4   4      789.65      904.59     44.49 o
   8   4   4       22.97       42.37     17.53 o
   9   4   4       92.60       78.28      9.44 o
  10   4   4        1.88        6.69      4.27 o
 -10   5   4        0.64       -8.01      5.34 o
  -9   5   4        2.19       -2.66      5.55 o
  -8   5   4       10.84        9.82     11.59 o
  -7   5   4       41.54       32.36     12.64 o
  -6   5   4      229.12      217.93     51.93 o
  -5   5   4     1146.23     1208.88     65.35 o
  -4   5   4     2383.13     2231.11     85.79 o
  -3   5   4      798.16      825.42     50.08 o
  -2   5   4     5167.96     5014.44    113.60 o
  -1   5   4       97.85      131.25     19.26 o
   0   5   4     7678.40     7917.73     72.30 o
   1   5   4       11.07       40.56      6.77 o
   2   5   4     2998.69     2831.24     93.92 o
   3   5   4      671.11      767.66     29.30 o
   4   5   4      441.97      501.89     29.50 o
   5   5   4       44.52       52.42     11.40 o
   6   5   4       40.23       32.87     11.56 o
   7   5   4      491.52      592.38     54.44 o
   8   5   4      110.73      133.25     16.81 o
   9   5   4      253.39      293.57     15.80 o
  -9   6   4        3.60        8.99      5.67 o
  -8   6   4      163.32      145.28     13.19 o
  -7   6   4      247.01      238.81     50.65 o
  -6   6   4      979.67      984.82     65.51 o
  -5   6   4      794.70      755.78     29.27 o
  -4   6   4      322.17      302.22     34.23 o
  -3   6   4      190.01      238.30     30.21 o
  -2   6   4      195.87      194.05     20.09 o
  -1   6   4      103.20       81.29     17.40 o
   1   6   4     1848.75     1709.74     42.65 o
   2   6   4     5093.12     4849.65     69.56 o
   3   6   4      266.41      204.82     38.75 o
   4   6   4     1717.89     1664.71     48.75 o
   5   6   4       26.32       49.29      8.94 o
   6   6   4     2971.99     2957.29    113.72 o
   7   6   4       76.86      108.93     27.91 o
   8   6   4        1.35        5.12      4.81 o
   9   6   4        6.82        5.76      2.98 o
  -9   7   4       12.45        8.33      4.24 o
  -8   7   4        4.12       12.94      7.10 o
  -7   7   4        0.72        4.30      7.45 o
  -6   7   4        0.29       20.26      8.87 o
  -5   7   4      115.92      100.69     15.76 o
  -4   7   4       13.97       29.71      6.73 o
  -3   7   4      641.48      557.36     48.27 o
  -2   7   4      950.96      974.51     60.95 o
  -1   7   4     5405.30     5355.38    136.79 o
   0   7   4        0.27        6.93      9.64 o
   1   7   4      545.84      465.73     40.04 o
   2   7   4      185.18      138.66     24.80 o
   3   7   4      717.29      648.02     29.21 o
   4   7   4       54.28       50.62      6.86 o
   5   7   4     2429.97     2191.79    109.32 o
   6   7   4       91.02       80.93     15.64 o
   7   7   4      899.69      951.43     61.97 o
   8   7   4      224.08      179.26     13.71 o
   9   7   4       33.12       23.67      5.68 o
  -8   8   4        3.05       -2.54      3.17 o
  -7   8   4       48.83       43.28      7.39 o
  -6   8   4       23.55       28.49      8.73 o
  -5   8   4      310.92      305.26     19.73 o
  -4   8   4       42.07       39.26      8.23 o
  -3   8   4      231.31      250.86     15.74 o
  -2   8   4      361.65      339.60     20.89 o
  -1   8   4      119.38       87.60     15.43 o
   0   8   4     3655.77     3557.80     82.98 o
   1   8   4      215.19      193.58     13.63 o
   2   8   4       18.29       33.65      6.96 o
   3   8   4      635.25      646.29     25.20 o
   4   8   4       29.16       37.47     11.75 o
   5   8   4       53.96       54.68     11.97 o
   6   8   4       15.66       26.28     10.28 o
   7   8   4       10.53        6.38      6.29 o
   8   8   4       11.69       19.42      4.73 o
  -8   9   4       69.30       48.79      8.36 o
  -7   9   4       29.10       32.46     10.18 o
  -6   9   4      325.57      360.78     23.99 o
  -5   9   4       75.07       78.14     15.44 o
  -4   9   4      312.86      334.17     20.77 o
  -3   9   4     1606.61     1542.15     43.32 o
  -2   9   4      751.30      648.34     27.66 o
  -1   9   4      602.17      581.89     23.12 o
   0   9   4       76.86       72.25      9.32 o
   1   9   4      205.71      196.49     14.67 o
   2   9   4     1356.12     1374.56     41.52 o
   3   9   4       61.53       71.47     10.34 o
   4   9   4     1072.08     1079.29     37.79 o
   5   9   4       31.98       27.77      9.60 o
   6   9   4      248.57      279.44     22.40 o
   7   9   4       64.39       70.97      8.16 o
  -7  10   4      250.32      206.50     17.04 o
  -6  10   4       12.70       17.64     10.31 o
  -5  10   4      295.17      298.27     31.36 o
  -4  10   4       35.02       25.57      5.86 o
  -3  10   4      232.88      300.69     19.00 o
  -2  10   4      580.43      583.97     26.28 o
  -1  10   4     2695.79     2799.84     58.23 o
   0  10   4        0.80       -1.26      6.95 o
   1  10   4     1802.85     1939.20     50.88 o
   2  10   4      226.73      262.56     18.83 o
   3  10   4      388.19      420.20     23.02 o
   4  10   4        5.48        8.46      5.96 o
   5  10   4      140.68      122.82     17.88 o
   6  10   4        6.74        8.93      5.64 o
   7  10   4       58.34       46.62      5.82 o
  -6  11   4       64.46       64.70      9.49 o
  -5  11   4        3.83       18.90      9.01 o
  -4  11   4      723.91      715.05     44.41 o
  -3  11   4       30.13       26.41      7.93 o
  -2  11   4     1436.74     1487.12     49.64 o
  -1  11   4      717.40      742.22     35.64 o
   0  11   4      272.11      305.43     18.86 o
   1  11   4       26.32       40.39      8.26 o
   2  11   4       70.26       82.95     10.32 o
   3  11   4       15.13       19.27      6.17 o
   4  11   4      118.55      113.46     12.56 o
   5  11   4      161.09      208.66     14.55 o
   6  11   4        2.38       -0.54      3.78 o
  -4  12   4      112.06      122.25     14.40 o
  -3  12   4      244.26      287.30     24.80 o
  -2  12   4       93.00       83.27     10.46 o
  -1  12   4        4.41        5.30      4.09 o
   0  12   4      115.65      112.70     10.02 o
   1  12   4      211.30      211.15     13.33 o
   2  12   4       91.15      101.04      9.08 o
   3  12   4       28.22       42.56      5.79 o
   4  12   4      208.62      184.42     22.34 o
  -2  13   4       47.84       60.03      9.69 o
  -1  13   4        1.55        2.07      2.83 o
   0  13   4        3.14       15.19      4.62 o
   1  13   4      160.26      181.09     20.03 o
   2  13   4       88.90       82.35      9.56 o
  -9   0   5       19.09       19.42     12.67 o
  -7   0   5     1128.40     1151.27     47.01 o
  -5   0   5      459.25      508.06     33.09 o
  -3   0   5      662.21      724.50     29.75 o
  -1   0   5     7380.34     6873.10    106.15 o
   1   0   5     5853.42     6072.45     24.27 o
   3   0   5      203.94      175.38     11.87 o
   5   0   5     1043.81     1101.27     30.22 o
   7   0   5       92.42       83.73     14.78 o
   9   0   5      112.88      111.02     27.53 o
 -10   1   5        9.35       -8.27      6.83 o
  -9   1   5       26.33       36.90     10.11 o
  -8   1   5      208.70      217.71     25.23 o
  -7   1   5      130.85      144.43     16.91 o
  -6   1   5       50.58       38.04      8.46 o
  -5   1   5      700.74      690.47     43.73 o
  -4   1   5      458.23      401.40     18.74 o
  -3   1   5     1368.69     1225.95     30.53 o
  -2   1   5     6103.75     6781.47     59.89 o
  -1   1   5    21792.91    23116.89     82.61 o
   0   1   5      616.79      628.24     12.90 o
   1   1   5      412.64      489.62      7.89 o
   2   1   5     5384.70     5906.93     71.60 o
   3   1   5      926.29     1124.13     37.09 o
   4   1   5       83.73       58.61      6.35 o
   5   1   5      459.64      474.19     23.28 o
   6   1   5      525.79      484.31     23.90 o
   7   1   5      167.23      181.58     12.05 o
   8   1   5      209.66      264.99     21.27 o
   9   1   5      158.65      210.21     35.57 o
  10   1   5       41.76       71.56     11.79 o
 -10   2   5       12.80        0.61      8.51 o
  -9   2   5      189.57      261.81     25.01 o
  -8   2   5      233.20      355.98     29.98 o
  -7   2   5      810.93      799.81     32.31 o
  -6   2   5      992.36     1018.91     54.90 o
  -5   2   5       14.43       20.36      6.87 o
  -4   2   5     9345.20     9735.32    174.23 o
  -3   2   5      401.95      310.87     15.98 o
  -2   2   5    22762.84    22480.42    173.52 o
  -1   2   5       47.04      108.25      6.36 o
   0   2   5    20391.31    20538.24     94.70 o
   1   2   5      161.91      187.12      5.02 o
   2   2   5     2806.63     2166.33     23.21 o
   3   2   5     1812.37     2105.47     49.09 o
   4   2   5    20763.69    20460.16    290.50 o
   5   2   5      690.29      694.50     26.97 o
   6   2   5      594.43      656.49     43.26 o
   7   2   5       13.04       22.49      8.14 o
   8   2   5      186.04      184.72     20.49 o
   9   2   5       17.07       36.67     16.43 o
  10   2   5        1.44        8.36     10.09 o
 -10   3   5        6.10        9.32      7.08 o
  -9   3   5      289.87      302.38     31.56 o
  -8   3   5        5.24      111.95     19.74 o
  -7   3   5       70.20       80.68     14.04 o
  -6   3   5      304.13      370.26     34.78 o
  -5   3   5     3256.37     3365.35     96.63 o
  -4   3   5     1279.71     1281.66     56.20 o
  -3   3   5    17344.18    17875.56    192.14 o
  -2   3   5       78.50       69.02     12.25 o
  -1   3   5    20402.51    19549.19     83.03 o
   0   3   5       40.20       91.12      7.39 o
   1   3   5     5331.69     5077.31     62.32 o
   2   3   5     2086.17     1925.14     34.86 o
   3   3   5     6617.63     5901.70    122.96 o
   4   3   5      299.52      353.93     22.97 o
   5   3   5     1430.58     1242.81     44.78 o
   6   3   5        0.01        2.67      7.77 o
   7   3   5      140.96      179.05     21.09 o
   8   3   5       63.78       77.03     15.32 o
   9   3   5       84.73      115.36     17.02 o
  10   3   5       17.64       11.58      6.61 o
 -10   4   5       15.28       14.20      4.88 o
  -9   4   5      142.33      149.81     20.97 o
  -8   4   5      189.79      194.42     21.52 o
  -7   4   5      909.90      919.69     66.66 o
  -6   4   5       64.29       69.90     12.86 o
  -5   4   5        0.92        5.51     11.06 o
  -4   4   5      297.17      224.28     27.36 o
  -3   4   5       87.94      115.36     19.01 o
  -2   4   5       31.27       21.78     10.75 o
  -1   4   5       88.69       73.52     11.64 o
   0   4   5     7933.30     7397.62     68.52 o
   1   4   5     2259.26     2168.34     44.22 o
   2   4   5     3391.52     3137.89     79.75 o
   3   4   5      118.87      144.43     12.29 o
   4   4   5     6508.46     6561.57     93.45 o
   5   4   5      441.35      390.30     23.39 o
   6   4   5     1138.11     1022.95     39.34 o
   7   4   5        0.75       21.42     11.27 o
   8   4   5      721.87      781.88     40.09 o
   9   4   5        8.87       15.02      7.41 o
  10   4   5       73.54       52.82      6.43 o
 -10   5   5        0.35       -0.63      3.75 o
  -9   5   5        1.07        4.53      7.62 o
  -8   5   5      132.63      121.93     16.16 o
  -7   5   5      175.32      176.65     20.44 o
  -6   5   5      192.50      217.72     31.48 o
  -5   5   5      883.18      846.89     54.75 o
  -4   5   5      219.54      199.46     27.44 o
  -3   5   5     5671.99     5495.64    127.78 o
  -2   5   5     2269.75     2234.97     76.61 o
  -1   5   5     1188.23      990.13     47.98 o
   0   5   5       33.79       49.30      6.08 o
   1   5   5     1472.57     1213.64     35.35 o
   2   5   5       87.27       25.04      6.42 o
   3   5   5        6.52       13.59      5.84 o
   4   5   5      157.66      127.65     13.45 o
   5   5   5      748.48      707.27     32.47 o
   6   5   5     1755.64     1593.97    110.39 o
   7   5   5      943.75      919.14     67.38 o
   8   5   5       47.93       47.06     11.25 o
   9   5   5      130.58      119.05     13.00 o
  -9   6   5      191.04      195.31     18.90 o
  -8   6   5       15.55       45.52      8.86 o
  -7   6   5      394.24      393.71     27.46 o
  -6   6   5     1325.64     1180.93     70.17 o
  -5   6   5      130.10      125.60     16.08 o
  -4   6   5       38.53       84.67     20.83 o
  -3   6   5     2007.15     1954.69     83.06 o
  -2   6   5      942.27      884.16     53.19 o
  -1   6   5     2681.25     2664.43     87.32 o
   0   6   5     3579.89     3697.48     97.71 o
   1   6   5     5602.35     6011.59     81.48 o
   2   6   5       20.92       50.04      8.75 o
   3   6   5     1623.25     1640.37     45.36 o
   4   6   5      673.99      660.94     53.77 o
   5   6   5      647.02      668.44     27.32 o
   6   6   5      328.32      345.16     40.37 o
   7   6   5       85.35       58.05     20.09 o
   8   6   5       24.31       27.09      6.26 o
   9   6   5        2.79        9.52      4.06 o
  -9   7   5       13.58       10.56      3.69 o
  -8   7   5       52.23       57.29     18.95 o
  -7   7   5      126.35      131.55     17.47 o
  -6   7   5      263.73      265.98     24.13 o
  -5   7   5      483.59      511.97     36.00 o
  -4   7   5     2647.66     2402.43     50.97 o
  -3   7   5      330.69      392.49     40.77 o
  -2   7   5      505.08      526.97     45.15 o
  -1   7   5     1462.44     1619.42     75.43 o
   0   7   5       75.64      118.91     20.13 o
   1   7   5      406.71      569.09     44.11 o
   2   7   5       48.13       69.22     17.76 o
   3   7   5       20.53       19.31      6.83 o
   4   7   5       28.54       18.09      5.18 o
   5   7   5      531.82      523.06     71.03 o
   6   7   5      151.54      125.65     18.51 o
   7   7   5      183.67      183.23     20.89 o
   8   7   5      297.74      262.12     16.17 o
   9   7   5        9.60       21.59      5.44 o
  -8   8   5       58.72       63.27      8.21 o
  -7   8   5       29.17       23.66      6.31 o
  -6   8   5        8.56       21.19      7.75 o
  -5   8   5        0.88        0.16      7.85 o
  -4   8   5      784.23      810.81     31.74 o
  -3   8   5      157.35      164.61     12.58 o
  -2   8   5      293.92      378.44     21.91 o
  -1   8   5       51.28       38.74      8.00 o
   0   8   5     2011.22     2019.83     60.51 o
   1   8   5       19.27       10.09      5.63 o
   2   8   5     2879.39     2928.94     51.19 o
   3   8   5       10.38       15.33      6.77 o
   4   8   5     1342.95     1280.96     41.19 o
   5   8   5        4.01       10.50      7.85 o
   6   8   5     1741.07     1665.15     57.69 o
   7   8   5       72.62       66.10     12.18 o
   8   8   5      273.84      209.39     12.03 o
  -7   9   5        0.82        4.18      6.59 o
  -6   9   5       40.19       35.59      9.02 o
  -5   9   5      611.15      604.13     32.61 o
  -4   9   5      128.65      108.99     12.55 o
  -3   9   5       31.01       64.50     12.86 o
  -2   9   5        8.38       17.87      6.71 o
  -1   9   5     2051.22     2143.74     53.29 o
   0   9   5      112.01       90.48     10.39 o
   1   9   5     1802.98     1773.11     57.26 o
   2   9   5        0.87        2.55      4.79 o
   3   9   5      240.15      253.90     18.77 o
   4   9   5        3.96       10.03      6.23 o
   5   9   5      175.79      179.59     19.42 o
   6   9   5       38.12       73.12     25.02 o
   7   9   5      245.41      250.97     14.31 o
  -7  10   5        0.83       -1.13      4.12 o
  -6  10   5      411.19      388.53     30.76 o
  -5  10   5       10.74        4.80      9.01 o
  -4  10   5      467.09      464.45     28.70 o
  -3  10   5       78.75       79.88     13.23 o
  -2  10   5     1968.06     2027.34     61.84 o
  -1  10   5     2157.57     2189.02     64.79 o
   0  10   5     1306.99     1242.44     48.82 o
   1  10   5      164.31      162.00     14.94 o
   2  10   5     1370.38     1409.54     41.96 o
   3  10   5      137.36      161.52     14.70 o
   4  10   5     1105.09     1140.89     36.50 o
   5  10   5        8.56        4.45      5.57 o
   6  10   5      388.02      380.81     21.16 o
   7  10   5        8.01       10.65      8.68 o
  -6  11   5       83.21      102.75     11.52 o
  -5  11   5      397.18      392.31     28.57 o
  -4  11   5        7.57        6.80      8.95 o
  -3  11   5      798.68      819.27     35.06 o
  -2  11   5      263.60      233.74     20.66 o
  -1  11   5      667.54      662.06     33.85 o
   0  11   5      155.47      165.32     13.87 o
   1  11   5      313.38      304.34     18.65 o
   2  11   5       22.69       26.81      6.77 o
   3  11   5      968.44     1043.19     32.05 o
   4  11   5      123.13      123.43     12.88 o
   5  11   5      448.63      461.42     42.25 o
   6  11   5       19.71       29.55      4.49 o
  -4  12   5       49.80       42.29      9.05 o
  -3  12   5        0.26        1.11      5.66 o
  -2  12   5      131.51      172.35     14.46 o
  -1  12   5       26.86       16.31      4.54 o
   0  12   5       83.33       69.96      8.39 o
   1  12   5        3.00        2.87      3.71 o
   2  12   5      580.29      684.55     22.78 o
   3  12   5       20.50       19.25      4.37 o
   4  12   5       96.78      101.67      8.50 o
  -2  13   5      206.91      215.55     16.41 o
  -1  13   5      250.59      252.69     12.72 o
   0  13   5      813.11      803.72     39.29 o
   1  13   5        5.16       -0.02      3.02 o
 -10   0   6      618.07      648.03     39.03 o
  -8   0   6     1088.80     1252.01     92.62 o
  -6   0   6     1151.36     1075.63     53.69 o
  -4   0   6     2797.85     2775.04     68.71 o
  -2   0   6     7504.88     6881.44     77.04 o
   0   0   6     9237.49     8543.90     32.82 o
   2   0   6    84876.96    82908.63    539.59 o
   4   0   6    14559.29    14281.66     93.35 o
   6   0   6     2363.00     2142.80     70.98 o
   8   0   6     1131.53     1245.53     51.47 o
  10   0   6      211.15      206.50     22.17 o
 -10   1   6        9.62       -6.77      5.45 o
  -9   1   6      237.48      291.31     22.72 o
  -8   1   6       39.30       57.16     13.21 o
  -7   1   6      343.83      324.29     22.08 o
  -6   1   6      370.60      362.92     22.92 o
  -5   1   6     5837.24     5692.16    211.40 o
  -4   1   6      554.51      522.35     21.80 o
  -3   1   6     4691.58     4432.61     82.71 o
  -2   1   6     1389.11     1173.24     35.20 o
  -1   1   6    30009.60    30217.81     81.23 o
   0   1   6     1331.91     1277.88     12.89 o
   1   1   6    13034.50    12670.32    165.55 o
   2   1   6       92.33       60.19      5.70 o
   3   1   6     5762.70     5513.59     49.54 o
   4   1   6     3110.83     3317.63     35.82 o
   5   1   6     3335.01     3169.95     42.94 o
   6   1   6        2.98       31.72     12.87 o
   7   1   6        2.62       13.74      5.34 o
   8   1   6       18.12       27.24     10.63 o
   9   1   6      206.52      222.55     36.24 o
  10   1   6      120.27      130.86     22.75 o
 -10   2   6        1.86       74.52     20.40 o
  -9   2   6       49.21       49.54     10.77 o
  -8   2   6      376.95      410.76     33.95 o
  -7   2   6      205.78      259.63     19.55 o
  -6   2   6     2698.34     2883.77     92.33 o
  -5   2   6      298.60      352.80     20.76 o
  -4   2   6    10588.27    10661.65    101.76 o
  -3   2   6     1922.51     2035.46     85.10 o
  -2   2   6    51062.99    51184.48    265.16 o
  -1   2   6     3175.42     3125.85     32.87 o
   0   2   6      838.10      647.74     13.88 o
   1   2   6     9466.54     9291.79     45.89 o
   2   2   6      860.84      748.75     12.62 o
   3   2   6        3.28        8.62      2.49 o
   4   2   6       27.50       17.71      4.81 o
   5   2   6       19.82       16.34      5.63 o
   6   2   6     1570.87     1506.62     65.11 o
   7   2   6       83.67       84.43      8.78 o
   8   2   6       56.69       54.02     13.29 o
   9   2   6      221.37      219.67     15.49 o
  10   2   6       52.42       35.91     11.71 o
 -10   3   6        3.62      -15.24     10.16 o
  -9   3   6        0.49        6.62     10.81 o
  -8   3   6      292.59      345.83     29.85 o
  -7   3   6       21.76       33.68     21.60 o
  -6   3   6       85.38       75.57     17.22 o
  -5   3   6       14.40       33.79     15.02 o
  -4   3   6      413.49      398.29     32.47 o
  -3   3   6     4337.31     4436.14     96.83 o
  -2   3   6     1200.64     1362.56     48.85 o
  -1   3   6      535.14      540.26     14.82 o
   0   3   6      568.17      491.66     17.18 o
   1   3   6      368.22      274.39     15.03 o
   2   3   6      422.32      350.61     23.83 o
   3   3   6       26.49       17.73      8.40 o
   4   3   6     1506.87     1425.13     53.29 o
   5   3   6      806.23      795.70     39.79 o
   6   3   6      439.97      376.85     26.16 o
   7   3   6      802.78      805.19     33.12 o
   8   3   6      198.57      207.88     22.29 o
   9   3   6        0.47       -7.52      6.73 o
  10   3   6       36.27       41.06     15.15 o
 -10   4   6       13.52       24.43     14.55 o
  -9   4   6        0.56        3.67     13.92 o
  -8   4   6        4.96       11.50     10.34 o
  -7   4   6       10.22       19.37     13.80 o
  -6   4   6      385.64      409.43     28.76 o
  -5   4   6       50.02       86.84     18.30 o
  -4   4   6     2158.73     2116.23     78.50 o
  -3   4   6      773.45      778.70     44.90 o
  -2   4   6      160.34      147.84     19.04 o
  -1   4   6      133.65      250.22     10.68 o
   0   4   6     1988.82     2082.89     38.10 o
   1   4   6       50.68       64.68      8.17 o
   2   4   6     3087.94     3285.66     81.33 o
   3   4   6      325.55      291.54     17.43 o
   4   4   6       17.96       24.32     12.09 o
   5   4   6       28.09       38.46      7.98 o
   6   4   6       13.84       -5.41      5.67 o
   7   4   6       83.57      103.54     12.92 o
   8   4   6       24.55       48.12     13.04 o
   9   4   6       16.86        4.05      6.17 o
  10   4   6        1.45       -4.75      4.56 o
 -10   5   6        0.09       -5.31      4.68 o
  -9   5   6        3.47       13.72      5.32 o
  -8   5   6        6.74       -3.42      9.78 o
  -7   5   6      462.27      521.05     34.68 o
  -6   5   6      116.85      108.45     15.94 o
  -5   5   6      159.03      179.93     25.93 o
  -4   5   6      908.30      912.31     56.35 o
  -3   5   6     1153.65     1091.17     58.16 o
  -2   5   6     2947.67     2915.65     87.46 o
  -1   5   6    11093.60    10860.09    157.39 o
   0   5   6     1545.17     1621.27     30.32 o
   1   5   6     5200.76     5312.80     75.31 o
   2   5   6       30.53       16.59      5.13 o
   3   5   6     1797.40     1650.95     42.95 o
   4   5   6      241.52      252.04     18.72 o
   5   5   6     1404.04     1397.20     38.03 o
   6   5   6       29.16       59.23     13.06 o
   7   5   6      492.22      450.41     49.63 o
   8   5   6       66.67       72.91     14.02 o
   9   5   6       76.79       78.17     11.15 o
  -9   6   6       58.46       69.51     11.42 o
  -8   6   6      494.11      507.39     23.49 o
  -7   6   6      175.88      166.70     19.70 o
  -6   6   6       21.37       40.04     17.39 o
  -5   6   6       11.56       13.92     17.50 o
  -4   6   6     2367.57     2156.42     90.30 o
  -3   6   6      268.45      234.31     30.74 o
  -2   6   6     2064.10     1975.80     79.48 o
  -1   6   6      468.55      499.91     38.43 o
   0   6   6     9722.95     9536.86    156.11 o
   1   6   6      716.40      758.96     29.72 o
   2   6   6     2938.00     2884.25     54.19 o
   3   6   6      246.80      294.06     20.26 o
   4   6   6     3522.93     3430.20     70.19 o
   5   6   6      519.22      567.36     25.33 o
   6   6   6      317.50      398.04     43.26 o
   7   6   6      564.79      544.27     51.16 o
   8   6   6       81.19       92.86      9.41 o
   9   6   6       82.41      110.30      7.47 o
  -9   7   6       51.70       47.90      6.14 o
  -8   7   6       13.82        7.86     12.85 o
  -7   7   6      499.39      473.68     65.74 o
  -6   7   6      161.50      155.86     19.13 o
  -5   7   6     1379.41     1239.86     49.32 o
  -4   7   6      912.26      896.11     28.28 o
  -3   7   6     3076.60     2785.78    106.08 o
  -2   7   6      132.73      110.77     22.42 o
  -1   7   6     4308.60     4323.42    123.24 o
   0   7   6      168.14      152.96     23.40 o
   1   7   6     3480.97     3660.41    110.56 o
   2   7   6       10.11       22.00     13.92 o
   3   7   6     1325.37     1293.06     35.08 o
   4   7   6     1096.61     1188.89     28.50 o
   5   7   6      521.35      527.32     33.46 o
   6   7   6      163.98      174.15     20.78 o
   7   7   6      420.15      406.44     29.42 o
   8   7   6       40.21       35.34      6.63 o
   9   7   6      192.19      179.69     12.18 o
  -8   8   6      107.36      100.28      9.72 o
  -7   8   6       90.68       67.15      8.73 o
  -6   8   6      675.03      691.71     35.49 o
  -5   8   6       62.06       42.95     10.10 o
  -4   8   6      878.89      814.34     40.32 o
  -3   8   6      747.75      695.76     30.37 o
  -2   8   6      158.64      147.39     19.23 o
  -1   8   6      787.27      809.10     31.08 o
   0   8   6      333.05      243.13     25.41 o
   1   8   6      173.49      178.18     12.91 o
   2   8   6     1727.07     1706.11     35.15 o
   3   8   6     1383.33     1440.26     37.26 o
   4   8   6      443.87      402.74     23.60 o
   5   8   6      392.94      370.19     28.50 o
   6   8   6      688.35      738.64     55.83 o
   7   8   6      104.19      100.68     13.88 o
   8   8   6      347.02      299.16     14.09 o
  -7   9   6       58.01       81.85     15.36 o
  -6   9   6        1.80        3.73      8.37 o
  -5   9   6      300.82      309.38     36.06 o
  -4   9   6      445.12      292.17     24.33 o
  -3   9   6      640.02      628.75     57.20 o
  -2   9   6      111.51      103.64     14.83 o
  -1   9   6     1015.09     1099.61     45.82 o
   0   9   6      814.12      896.79     30.14 o
   1   9   6      847.50      824.88     33.03 o
   2   9   6      275.62      267.46     18.59 o
   3   9   6      541.76      468.45     24.91 o
   4   9   6       72.88       32.72      8.21 o
   5   9   6      337.60      331.78     25.40 o
   6   9   6       56.88       57.40     12.88 o
   7   9   6       98.57       94.84      9.07 o
  -7  10   6        0.49        5.26      5.02 o
  -6  10   6        0.30       10.82      8.78 o
  -5  10   6       48.11       27.51     11.96 o
  -4  10   6       23.56       39.41      9.89 o
  -3  10   6       11.74       20.77      8.16 o
  -2  10   6      145.47      124.90     16.99 o
  -1  10   6      698.81      685.98     39.68 o
   0  10   6        0.36        6.70     11.16 o
   1  10   6       72.93      102.12     12.15 o
   2  10   6       18.67       29.19      8.35 o
   3  10   6        1.00        5.43      5.25 o
   4  10   6      222.75      214.63     16.39 o
   5  10   6       11.85        7.45      5.79 o
   6  10   6        4.92       14.70      6.31 o
   7  10   6       42.60       42.26      5.47 o
  -6  11   6      208.03      184.92     14.98 o
  -5  11   6        2.86       10.59      7.94 o
  -4  11   6        0.07        5.82      7.63 o
  -3  11   6      162.84      171.85     16.53 o
  -2  11   6        6.59        7.57      6.17 o
  -1  11   6       66.73       83.11     12.89 o
   0  11   6        0.19       -7.77      5.67 o
   1  11   6      172.37      213.93     15.95 o
   2  11   6       47.72       54.05      8.73 o
   3  11   6       70.44       93.41     10.50 o
   4  11   6      109.88      131.08     18.38 o
   5  11   6       55.85       57.14     10.03 o
   6  11   6        0.28       -4.34      4.19 o
  -4  12   6      157.50      166.09     16.13 o
  -3  12   6       52.69       50.49     11.64 o
  -2  12   6      549.06      553.86     36.51 o
  -1  12   6       88.10       75.10     10.01 o
   0  12   6     1286.10     1496.08     34.68 o
   1  12   6       50.27       27.21      5.38 o
   2  12   6      180.15      201.36     12.66 o
   3  12   6       80.71       66.88      9.45 o
   4  12   6      183.34      161.47     10.55 o
  -2  13   6       60.00       44.86      8.09 o
  -1  13   6       38.56       46.60      8.11 o
   0  13   6        8.69        6.29      2.57 o
   1  13   6       65.71       67.61      6.73 o
  -9   0   7       38.62       15.43     11.16 o
  -7   0   7      179.87      153.81     19.17 o
  -5   0   7      108.02      102.41     16.29 o
  -3   0   7     1278.64     1305.81     41.66 o
  -1   0   7     3119.51     4241.48     65.27 o
   1   0   7    12936.95    13508.74     80.44 o
   3   0   7     2114.76     1850.71     27.44 o
   5   0   7     2398.87     2029.03     62.66 o
   7   0   7      445.24      405.18     29.50 o
   9   0   7        1.10       -4.00      9.67 o
 -10   1   7        1.04       81.38     48.42 o
  -9   1   7      540.07      600.53     33.82 o
  -8   1   7      243.55      276.34     24.80 o
  -7   1   7      761.03      799.27     44.77 o
  -6   1   7      489.92      516.53     27.47 o
  -5   1   7     1089.57     1116.03     36.04 o
  -4   1   7     4723.56     4652.26     65.07 o
  -3   1   7      667.67      621.12     35.80 o
  -2   1   7     4341.63     4690.00     48.30 o
  -1   1   7     5300.01     5535.89     41.92 o
   0   1   7     3080.17     2364.71     18.63 o
   1   1   7    12531.35    12713.31     54.37 o
   2   1   7     2649.29     2640.42     24.29 o
   3   1   7      408.89      402.95     11.54 o
   4   1   7     4862.51     4945.21     54.37 o
   5   1   7     3805.73     3764.15     58.79 o
   6   1   7     1131.01      995.00     51.24 o
   7   1   7      515.55      450.36     20.39 o
   8   1   7      259.26      311.91     18.64 o
   9   1   7        8.09       14.54     16.13 o
  10   1   7      189.78      179.22     24.58 o
 -10   2   7      290.62      351.63     29.75 o
  -9   2   7        4.05       45.06     20.11 o
  -8   2   7      200.39      228.16     20.46 o
  -7   2   7      629.83      603.27     40.17 o
  -6   2   7      165.63      161.84     23.53 o
  -5   2   7      475.26      488.74     24.61 o
  -4   2   7     5866.37     6108.86    128.17 o
  -3   2   7     3797.69     3617.15     53.19 o
  -2   2   7    11701.89    11610.89    128.35 o
  -1   2   7     2411.79     2351.66     29.85 o
   0   2   7      283.54      341.35     10.63 o
   1   2   7     7681.54     7898.72     51.55 o
   2   2   7     6707.37     6193.51     50.29 o
   3   2   7     3349.85     3092.73     31.91 o
   4   2   7     1970.18     2137.14     30.74 o
   5   2   7      543.12      564.77     24.23 o
   6   2   7     2057.57     2229.40     79.00 o
   7   2   7      185.31      171.08     12.12 o
   8   2   7       29.77       26.60      7.77 o
   9   2   7       37.08       41.04     10.80 o
  10   2   7        4.74        9.81      8.81 o
 -10   3   7        0.00       -7.54      8.48 o
  -9   3   7        0.96      -11.13      8.14 o
  -8   3   7      175.75      184.21     22.36 o
  -7   3   7     1035.47     1119.00     73.81 o
  -6   3   7      106.54      138.37     23.09 o
  -5   3   7     2651.67     2636.66     87.65 o
  -4   3   7      329.96      302.14     29.38 o
  -3   3   7    28997.16    28792.85    251.86 o
  -2   3   7      540.61      496.34     25.37 o
  -1   3   7    10361.94    10632.87     67.72 o
   0   3   7     1147.55     1028.26     20.65 o
   1   3   7     2094.97     1841.33     39.37 o
   2   3   7        2.29       10.26      8.12 o
   3   3   7     1011.66      939.46     28.02 o
   4   3   7     1145.55      975.36     52.75 o
   5   3   7      462.93      381.37     21.42 o
   6   3   7      341.40      340.57     25.38 o
   7   3   7       62.02       72.93     14.43 o
   8   3   7       81.37       92.51     12.24 o
   9   3   7        6.75       14.46      7.65 o
  10   3   7       35.72       66.79     22.61 o
 -10   4   7       92.65      113.44     20.07 o
  -9   4   7        1.45       23.80      9.67 o
  -8   4   7      165.30      184.01     22.62 o
  -7   4   7      132.19      129.73     18.78 o
  -6   4   7     1002.65      923.98     41.89 o
  -5   4   7      279.84      346.01     33.89 o
  -4   4   7      425.43      444.19     36.33 o
  -3   4   7     2846.63     3020.66     88.21 o
  -2   4   7      210.50      267.44     25.47 o
  -1   4   7      705.07      748.80     19.17 o
   0   4   7     6436.23     6497.85     57.25 o
   1   4   7      915.65      912.83     29.92 o
   2   4   7     2217.58     2264.76     58.80 o
   3   4   7      887.30     1051.85     32.19 o
   4   4   7      746.96      675.20     28.17 o
   5   4   7      229.74      246.44     19.15 o
   6   4   7      828.74      824.99     31.45 o
   7   4   7       10.57       23.78      7.60 o
   8   4   7      254.40      281.33     24.77 o
   9   4   7       51.95       68.50     11.34 o
  10   4   7       12.57       25.04      5.07 o
 -10   5   7       26.66       20.64      6.12 o
  -9   5   7      181.43      202.01     20.72 o
  -8   5   7       10.15       12.34      9.05 o
  -7   5   7      739.96      800.89     45.41 o
  -6   5   7      352.31      308.02     20.33 o
  -5   5   7        2.62       -2.89     10.71 o
  -4   5   7      112.16       93.03     20.67 o
  -3   5   7        4.49       12.34     12.40 o
  -2   5   7       32.64       14.57     12.02 o
  -1   5   7        8.56       35.34     11.87 o
   0   5   7     5551.64     6029.96     60.23 o
   1   5   7        4.98       21.20      5.98 o
   2   5   7     3659.57     3560.83     57.05 o
   3   5   7     1167.52     1018.13     33.81 o
   4   5   7      301.14      305.29     20.96 o
   5   5   7       77.39       60.65      8.56 o
   6   5   7     1109.31     1067.20     36.74 o
   7   5   7      168.81      164.65     30.60 o
   8   5   7        1.72        0.65      7.57 o
   9   5   7        0.25       19.97      5.72 o
  -9   6   7       51.00       43.88      5.77 o
  -8   6   7       12.54       37.69      7.60 o
  -7   6   7      221.02      173.87     15.41 o
  -6   6   7        4.81       -0.35     10.91 o
  -5   6   7      695.35      639.31     34.08 o
  -4   6   7      632.76      701.33     52.43 o
  -3   6   7     5192.09     4798.59    130.43 o
  -2   6   7      632.78      562.58     43.25 o
  -1   6   7      297.38      293.52     30.34 o
   0   6   7     1725.51     1689.63     66.24 o
   1   6   7     1666.98     1617.69     44.47 o
   2   6   7        1.60       17.18      5.79 o
   3   6   7     3168.42     2943.57     60.83 o
   4   6   7      462.84      368.64     26.40 o
   5   6   7     3015.80     2889.46     64.57 o
   6   6   7       13.00       36.18     15.65 o
   7   6   7      470.82      492.88     49.42 o
   8   6   7        0.05       -2.71      6.40 o
   9   6   7      297.02      266.56     11.05 o
  -9   7   7        8.48        4.90      2.88 o
  -8   7   7       76.00       75.54      9.68 o
  -7   7   7       32.09       20.13      8.17 o
  -6   7   7      495.34      419.94     29.31 o
  -5   7   7      738.95      731.40     37.58 o
  -4   7   7     2154.07     2088.30     59.14 o
  -3   7   7      327.93      304.99     37.04 o
  -2   7   7      584.25      536.07     45.54 o
  -1   7   7      762.84      918.77     57.26 o
   0   7   7      819.92      707.81     48.72 o
   1   7   7     1100.59     1038.18     41.09 o
   2   7   7     4452.53     4545.99    128.11 o
   3   7   7      109.04      143.34     10.69 o
   4   7   7     3429.51     3428.14     48.19 o
   5   7   7        8.85       20.94      8.64 o
   6   7   7      464.92      539.05     34.90 o
   7   7   7      164.35      214.97     21.92 o
   8   7   7       24.22       22.08      5.60 o
   9   7   7       25.00       20.03      4.76 o
  -8   8   7       24.88       27.70      8.36 o
  -7   8   7        5.44        9.85      6.36 o
  -6   8   7      128.71      186.46     15.25 o
  -5   8   7      396.64      400.22     27.98 o
  -4   8   7       40.10       26.65      7.73 o
  -3   8   7     1166.08     1083.20     37.20 o
  -2   8   7     1645.93     1675.58     45.59 o
  -1   8   7      432.36      463.95     23.57 o
   0   8   7      341.85      324.61     19.72 o
   1   8   7      112.87       75.32      8.92 o
   2   8   7      968.37      987.02     26.63 o
   3   8   7     1310.10     1216.80     34.49 o
   4   8   7      336.74      305.03     21.02 o
   5   8   7      309.41      282.43     25.32 o
   6   8   7      485.18      478.94     49.77 o
   7   8   7        2.44       -8.14      6.82 o
   8   8   7       11.31       10.22      4.54 o
  -7   9   7      267.31      294.98     26.24 o
  -6   9   7        9.38        1.53      4.28 o
  -5   9   7      155.47      157.47     25.82 o
  -4   9   7       54.34       61.65     11.91 o
  -3   9   7     1273.07     1359.07     50.90 o
  -2   9   7      222.05      199.07     20.17 o
  -1   9   7     2409.43     2350.83     65.88 o
   0   9   7       36.67       37.50      8.80 o
   1   9   7      349.91      356.94     26.61 o
   2   9   7        8.56        9.51      6.13 o
   3   9   7        1.86        1.06      5.61 o
   4   9   7      132.18      153.17     15.11 o
   5   9   7      407.55      415.92     43.74 o
   6   9   7       32.70       48.83     11.23 o
   7   9   7       53.59       44.76      6.53 o
  -7  10   7       40.86       43.67      8.13 o
  -6  10   7      132.48      161.72     19.82 o
  -5  10   7       15.03       21.55     10.42 o
  -4  10   7      642.34      594.13     37.32 o
  -3  10   7      447.20      487.42     29.68 o
  -2  10   7     1861.88     1761.83     57.02 o
  -1  10   7       75.72       92.66     14.98 o
   0  10   7      484.26      533.42     32.04 o
   1  10   7        7.36       13.71      6.29 o
   2  10   7      663.89      709.43     37.24 o
   3  10   7       15.77       15.53      6.33 o
   4  10   7      240.44      327.21     24.20 o
   5  10   7        2.87       -3.43     10.78 o
   6  10   7      391.29      383.38     20.77 o
   7  10   7       74.12       58.38      9.32 o
  -6  11   7       23.02       20.74      6.05 o
  -5  11   7      408.26      476.55     30.68 o
  -4  11   7      146.75      149.28     20.65 o
  -3  11   7      427.98      476.39     26.44 o
  -2  11   7        2.05        3.55      7.08 o
  -1  11   7      523.06      493.78     28.56 o
   0  11   7      138.91      116.42     12.09 o
   1  11   7     1396.75     1549.69     40.87 o
   2  11   7      295.48      294.01     18.18 o
   3  11   7      549.77      585.00     24.07 o
   4  11   7      328.04      332.46     20.76 o
   5  11   7      138.28      118.84     10.93 o
  -4  12   7      130.09      140.06     14.51 o
  -3  12   7       12.27       19.06      7.69 o
  -2  12   7       61.79       89.11     10.22 o
  -1  12   7      157.36      187.73     12.41 o
   0  12   7      657.08      804.59     25.61 o
   1  12   7      298.08      325.69     17.45 o
   2  12   7      213.99      212.94     12.69 o
   3  12   7      279.68      276.31     15.86 o
   4  12   7      326.40      269.48     13.14 o
  -2  13   7      247.03      248.09     16.87 o
  -1  13   7        0.88       -3.16      3.95 o
   0  13   7      498.86      495.91     16.07 o
   1  13   7      169.28      141.58     11.97 o
 -10   0   8      113.03      118.98     17.29 o
  -8   0   8       62.10       67.87     16.77 o
  -6   0   8       76.61       72.44     14.54 o
  -4   0   8      914.94      894.48     40.54 o
  -2   0   8    16947.00    17087.38    127.29 o
   0   0   8      401.26      495.49      9.20 o
   2   0   8     4939.49     5061.66     32.09 o
   4   0   8      381.77      279.78     13.00 o
   6   0   8      693.53      737.51     41.33 o
   8   0   8        8.65       15.95     14.83 o
  10   0   8       16.70       11.36      7.69 o
 -10   1   8      218.08      269.56     17.65 o
  -9   1   8      278.05      419.71     31.17 o
  -8   1   8      345.85      372.29     24.77 o
  -7   1   8      195.05      179.89     12.77 o
  -6   1   8     1303.43     1368.90     63.52 o
  -5   1   8      431.55      423.48     22.68 o
  -4   1   8      364.06      383.20     62.85 o
  -3   1   8     1015.07      923.89     25.81 o
  -2   1   8      444.50      371.95     45.35 o
  -1   1   8      154.77      125.05      5.65 o
   0   1   8    33830.88    34286.25    155.64 o
   1   1   8     2493.82     2607.94     19.09 o
   2   1   8     8140.79     8043.82     49.22 o
   3   1   8      934.03      891.21     16.86 o
   4   1   8     3773.76     3773.37     46.84 o
   5   1   8      187.35      175.01     13.16 o
   6   1   8      551.15      565.35     39.43 o
   7   1   8       24.13       15.36      5.23 o
   8   1   8       51.95       50.70      9.20 o
   9   1   8        0.14        2.49      4.91 o
  10   1   8        1.25       79.20     14.93 o
 -10   2   8       55.25      106.44     18.25 o
  -9   2   8      259.74      288.29     28.32 o
  -8   2   8       16.44       13.42      7.39 o
  -7   2   8     1090.01     1075.09     37.96 o
  -6   2   8      307.98      327.02     33.01 o
  -5   2   8      489.66      443.97     23.97 o
  -4   2   8     2169.67     2314.66     58.59 o
  -3   2   8       72.45       47.93      7.20 o
  -2   2   8     8304.05     8639.90     98.85 o
  -1   2   8     1196.93     1010.10     30.39 o
   0   2   8     8490.05     8365.82     53.59 o
   1   2   8    44849.55    44478.71    367.15 o
   2   2   8      482.78      501.14     11.10 o
   3   2   8    13398.45    13138.54     91.85 o
   4   2   8      119.75      109.38      7.39 o
   5   2   8      167.55      182.69     21.65 o
   6   2   8      178.14      202.39     26.18 o
   7   2   8      323.82      360.71     17.38 o
   8   2   8        3.68        2.02      6.53 o
   9   2   8      375.29      410.04     34.16 o
  10   2   8       18.26       26.41      9.80 o
 -10   3   8        3.69        4.89      7.31 o
  -9   3   8        5.23        1.46     14.58 o
  -8   3   8       85.92      101.32     28.61 o
  -7   3   8       51.48       60.71     36.19 o
  -6   3   8      617.36      649.52     47.22 o
  -5   3   8       51.91      108.69     20.31 o
  -4   3   8     8271.05     8034.02    144.04 o
  -3   3   8       95.19      107.30     19.40 o
  -2   3   8    15386.43    15004.81     91.16 o
  -1   3   8       18.08       12.16      4.39 o
   0   3   8    24951.10    23463.27    101.07 o
   1   3   8       77.96       80.98      9.30 o
   2   3   8     5063.14     4861.87     66.04 o
   3   3   8      282.46      337.50     17.12 o
   4   3   8     1339.57     1135.24     33.62 o
   5   3   8      438.43      380.30     31.55 o
   6   3   8      924.31      902.59     35.01 o
   7   3   8       77.17       78.43     11.85 o
   8   3   8      589.59      636.40     29.01 o
   9   3   8        2.26        8.70      6.63 o
  10   3   8      126.65      160.90     36.05 o
 -10   4   8       64.92       62.98     12.91 o
  -9   4   8      228.14      196.52     18.61 o
  -8   4   8      144.96      169.85     20.26 o
  -7   4   8      486.32      446.52     31.61 o
  -6   4   8      356.18      335.89     29.70 o
  -5   4   8     1261.22     1273.09     65.37 o
  -4   4   8      663.23      705.10     45.92 o
  -3   4   8     4258.59     4335.22    105.69 o
  -2   4   8        5.02        6.78      5.93 o
  -1   4   8     2607.08     2140.57     33.70 o
   0   4   8      156.64      161.25      9.60 o
   1   4   8    10129.08     9451.18     98.77 o
   2   4   8        0.18       -0.66      3.47 o
   3   4   8     3572.77     3181.36     55.51 o
   4   4   8       27.60       27.24      7.04 o
   5   4   8     2006.30     1819.13     66.59 o
   6   4   8      454.63      453.12     23.56 o
   7   4   8        3.54        2.52      5.81 o
   8   4   8      141.16      149.44     19.29 o
   9   4   8      165.87      203.30     17.92 o
  10   4   8      112.40      124.57     13.91 o
  -9   5   8      165.12      188.25     13.27 o
  -8   5   8      188.84      168.96     18.71 o
  -7   5   8       66.73       70.03     14.21 o
  -6   5   8      343.91      381.23     24.58 o
  -5   5   8      186.64      198.32     27.56 o
  -4   5   8       17.27       24.14     14.15 o
  -3   5   8      229.06      179.78     24.98 o
  -2   5   8     4011.32     3626.93     98.55 o
  -1   5   8     1547.47     1519.15     59.66 o
   0   5   8     1079.02      939.77     34.03 o
   1   5   8     1237.58     1321.35     39.21 o
   2   5   8     8857.35     8946.42     91.01 o
   3   5   8      183.66      184.09     14.98 o
   4   5   8     6352.38     5898.67    100.83 o
   5   5   8      560.29      559.62     24.98 o
   6   5   8     1320.85     1256.51     51.20 o
   7   5   8       36.64       42.62     22.82 o
   8   5   8       77.46       79.43     14.04 o
   9   5   8       75.40       84.43      8.98 o
  -9   6   8        3.14        0.38      4.17 o
  -8   6   8        4.14        3.91      4.67 o
  -7   6   8        1.52        7.25      5.99 o
  -6   6   8      289.56      234.89     31.94 o
  -5   6   8      230.70      206.32     21.69 o
  -4   6   8      244.01      274.01     33.94 o
  -3   6   8      972.12      987.57     59.30 o
  -2   6   8      887.53      854.47     53.14 o
  -1   6   8     1602.56     1641.14     69.68 o
   0   6   8       82.10      112.95     19.04 o
   1   6   8     1144.63     1150.37     38.43 o
   2   6   8        8.19        6.06      5.78 o
   3   6   8      333.40      262.41     35.56 o
   4   6   8       93.34       71.67     11.07 o
   5   6   8      357.27      311.53     26.65 o
   6   6   8      297.31      273.13     38.17 o
   7   6   8       83.31       84.06     22.68 o
   8   6   8        3.00        3.51      7.01 o
   9   6   8       62.04       50.94      6.39 o
  -9   7   8        2.11        3.55      4.40 o
  -8   7   8       17.09       17.89      6.02 o
  -7   7   8      194.87      164.08     36.61 o
  -6   7   8       48.51       53.16     12.19 o
  -5   7   8      533.05      601.75     51.39 o
  -4   7   8      105.02      117.72     12.75 o
  -3   7   8       85.70      112.50     23.38 o
  -2   7   8      673.39      613.94     49.24 o
  -1   7   8      744.41      859.00     55.64 o
   0   7   8      409.69      489.30     41.10 o
   1   7   8     1372.60     1551.52     49.84 o
   2   7   8      589.65      659.18     49.94 o
   3   7   8      212.59      229.95     12.20 o
   4   7   8      480.70      543.90     25.13 o
   5   7   8      229.25      197.87     22.36 o
   6   7   8       26.58       70.37     15.38 o
   7   7   8       12.42       25.02      9.73 o
   8   7   8       10.82       19.79      6.79 o
   9   7   8       24.03       22.53      4.80 o
  -8   8   8      109.16      122.39     11.28 o
  -7   8   8       37.96       37.21      8.75 o
  -6   8   8      273.65      312.12     23.74 o
  -5   8   8        1.52        8.77      7.59 o
  -4   8   8       48.50       35.05      7.92 o
  -3   8   8        5.43       18.12      7.65 o
  -2   8   8       18.84       22.50      6.83 o
  -1   8   8      503.31      514.71     25.04 o
   0   8   8       51.46       49.84     11.36 o
   1   8   8      159.70      160.36     12.20 o
   2   8   8        9.25       11.54      7.88 o
   3   8   8     1650.90     1645.27     43.62 o
   4   8   8       37.45       51.58      9.89 o
   5   8   8      171.88      170.13     19.43 o
   6   8   8       10.80       15.17      8.27 o
   7   8   8        3.83        6.03      5.84 o
   8   8   8        4.85        6.17      3.50 o
  -7   9   8       24.77       25.41      5.58 o
  -6   9   8        6.64        7.30      5.95 o
  -5   9   8      392.84      427.46     40.65 o
  -4   9   8     1866.24     1744.74     56.84 o
  -3   9   8      383.57      364.52     27.03 o
  -2   9   8     5112.80     4970.84     99.96 o
  -1   9   8      130.32      114.89     19.68 o
   0   9   8     3623.48     3671.95     68.38 o
   1   9   8        0.30       11.17      7.26 o
   2   9   8        4.69       15.27      6.77 o
   3   9   8        0.83        6.78      5.64 o
   4   9   8     1164.79     1152.07     38.75 o
   5   9   8       59.76       66.50     12.89 o
   6   9   8      281.61      247.40     20.34 o
   7   9   8        1.12       -2.32      4.36 o
  -7  10   8      436.42      361.87     19.89 o
  -6  10   8      112.86      129.70     17.42 o
  -5  10   8      448.52      436.15     36.86 o
  -4  10   8       93.40       70.94     17.65 o
  -3  10   8     1103.25     1085.33     43.56 o
  -2  10   8      205.22      201.09     19.64 o
  -1  10   8      253.90      262.12     22.39 o
   0  10   8      161.01      160.78     18.01 o
   1  10   8      751.88      752.71     30.54 o
   2  10   8       37.47       35.64      8.02 o
   3  10   8      848.93      965.88     34.21 o
   4  10   8       20.94        6.26      5.37 o
   5  10   8      209.44      204.09     17.66 o
   6  10   8        1.34        6.76      4.54 o
  -6  11   8      103.58      115.67     11.23 o
  -5  11   8       55.06       61.92     11.72 o
  -4  11   8       55.27       57.27     12.82 o
  -3  11   8      122.70      118.08     13.39 o
  -2  11   8       57.45       71.02     11.44 o
  -1  11   8       66.09       72.71     11.66 o
   0  11   8     1112.66     1278.74     37.00 o
   1  11   8       89.09       88.58     10.67 o
   2  11   8     1483.35     1640.10     41.17 o
   3  11   8       11.61       25.79      6.39 o
   4  11   8      760.15      762.04     30.53 o
   5  11   8       21.99       15.66      9.35 o
  -4  12   8        9.72       18.51      5.89 o
  -3  12   8       23.94       27.84      8.33 o
  -2  12   8       74.28       73.48      9.19 o
  -1  12   8      162.93      188.59     12.19 o
   0  12   8       16.75       30.96      5.49 o
   1  12   8      326.07      330.72     16.11 o
   2  12   8       17.84       16.48      4.42 o
   3  12   8       12.39       15.79      6.29 o
   4  12   8        2.96        6.56      3.20 o
  -2  13   8       18.18       13.64      4.98 o
  -1  13   8       25.99       12.94      6.76 o
   0  13   8        7.67       11.16      3.63 o
   1  13   8        9.76        1.17      2.78 o
  -9   0   9      185.30      211.16     30.43 o
  -7   0   9      519.30      471.04     26.21 o
  -5   0   9     6697.95     6523.22    126.29 o
  -3   0   9    11354.16    11162.67    125.05 o
  -1   0   9     2264.41     2055.19     26.11 o
   1   0   9     5409.47     6327.61     61.16 o
   3   0   9     5858.99     5409.13     44.64 o
   5   0   9       98.17       75.58     12.85 o
   7   0   9     1039.19     1064.72     47.56 o
   9   0   9       24.80       26.80      9.01 o
 -10   1   9      145.23      231.01     20.51 o
  -9   1   9       46.46       51.93     12.23 o
  -8   1   9      141.69      154.81     17.52 o
  -7   1   9        2.07       -3.86      4.55 o
  -6   1   9     2960.30     3120.63    129.41 o
  -5   1   9      402.94      519.54     25.56 o
  -4   1   9     9175.23     9343.42    344.55 o
  -3   1   9        7.09       10.34      5.33 o
  -2   1   9    10675.25    10511.43    277.51 o
  -1   1   9      740.85      840.51     13.79 o
   0   1   9     6309.35     6055.58     44.10 o
   1   1   9     2093.03     2278.14     25.98 o
   2   1   9     1695.79     1400.88     18.08 o
   3   1   9      262.40      299.90      9.87 o
   4   1   9      970.68      865.45     19.33 o
   5   1   9        0.68        5.38      4.84 o
   6   1   9     1206.49     1096.51     53.72 o
   7   1   9        2.87       -3.48      4.73 o
   8   1   9      757.73      838.92     39.96 o
   9   1   9        2.51        0.03      8.86 o
  10   1   9      302.00      308.92     20.34 o
 -10   2   9       29.99       64.17     17.12 o
  -9   2   9        7.24      122.09     19.17 o
  -8   2   9      140.54      122.54     14.67 o
  -7   2   9        7.18       38.17     10.49 o
  -6   2   9      429.66      453.21     38.65 o
  -5   2   9     1499.88     1386.92     88.28 o
  -4   2   9       13.88       15.16      6.72 o
  -3   2   9      362.02      290.22     28.33 o
  -2   2   9     1786.67     1781.44     31.68 o
  -1   2   9    12299.32    11854.66    147.27 o
   0   2   9     2247.97     2129.71     28.07 o
   1   2   9       73.54       93.60     24.73 o
   2   2   9        1.86       10.34      2.93 o
   3   2   9     4035.85     4197.23     38.10 o
   4   2   9      366.99      296.34     11.80 o
   5   2   9      101.23      102.86     16.95 o
   6   2   9      579.23      555.51     40.90 o
   7   2   9      244.50      203.81     13.46 o
   8   2   9      135.28      136.62     14.80 o
   9   2   9       20.02       30.14     10.26 o
  10   2   9        4.32       -2.12      6.92 o
 -10   3   9       37.36       31.45      6.59 o
  -9   3   9        3.04       15.18     12.84 o
  -8   3   9      165.11      212.23     23.95 o
  -7   3   9      116.51      123.12     18.29 o
  -6   3   9       85.62       70.40     18.21 o
  -5   3   9      769.32      807.62     49.62 o
  -4   3   9      654.94      740.69     45.13 o
  -3   3   9     1596.28     1869.92     64.67 o
  -2   3   9     9811.35    10814.05    127.07 o
  -1   3   9     4133.09     4214.40     46.05 o
   0   3   9      449.28      377.33     13.47 o
   1   3   9    13316.15    13791.02    114.21 o
   2   3   9     1216.29     1363.27     30.09 o
   3   3   9     1139.65     1324.31     33.04 o
   4   3   9      533.73      538.04     23.29 o
   5   3   9      236.12      182.09     22.37 o
   6   3   9      100.24       74.53     10.91 o
   7   3   9      273.46      276.47     20.38 o
   8   3   9       63.51       60.65     14.31 o
   9   3   9       41.76       45.50     10.53 o
  10   3   9       56.05      103.35     14.84 o
 -10   4   9        9.13       -0.53      8.16 o
  -9   4   9        5.31       33.30     33.74 o
  -8   4   9       22.19       24.68     12.24 o
  -7   4   9        9.61       53.92     16.15 o
  -6   4   9      685.46      715.66     35.56 o
  -5   4   9     2516.13     2505.85     91.34 o
  -4   4   9     1518.03     1565.90     68.40 o
  -3   4   9     8502.48     8361.19    147.12 o
  -2   4   9      454.97      386.18     15.58 o
  -1   4   9     1637.14     1587.46     46.96 o
   0   4   9        7.75       27.15      4.33 o
   1   4   9     1805.22     1943.21     46.04 o
   2   4   9      620.82      622.75     25.68 o
   3   4   9      828.26      950.01     30.84 o
   4   4   9      714.25      677.68     28.04 o
   5   4   9      188.51      219.95     25.85 o
   6   4   9        0.87        4.22      5.10 o
   7   4   9       83.30       96.37     12.82 o
   8   4   9       44.87       51.48      9.06 o
   9   4   9       65.16       74.56     11.84 o
  10   4   9      104.26       97.77      9.75 o
  -9   5   9        1.70       29.67      7.77 o
  -8   5   9       41.40       47.18     10.96 o
  -7   5   9      209.18      159.21     20.95 o
  -6   5   9      644.95      613.15     27.91 o
  -5   5   9      346.05      333.25     35.91 o
  -4   5   9     1422.99     1418.58     69.38 o
  -3   5   9      129.04      176.07     24.72 o
  -2   5   9     5664.50     5671.89    123.86 o
  -1   5   9     1030.21     1056.15     25.74 o
   0   5   9      384.22      327.13     16.52 o
   1   5   9      185.08      165.66     14.57 o
   2   5   9      781.83      738.88     26.59 o
   3   5   9      622.99      649.29     27.45 o
   4   5   9      264.38      295.46     33.72 o
   5   5   9       26.96       28.10      8.86 o
   6   5   9       77.47       72.99     14.25 o
   7   5   9      141.94      174.96     29.56 o
   8   5   9        0.70       19.53     16.96 o
   9   5   9      117.71      127.84      9.44 o
  -9   6   9       69.97       63.01      6.47 o
  -8   6   9       35.52       26.48      7.20 o
  -7   6   9      483.61      473.39     24.24 o
  -6   6   9       77.04       78.01     14.75 o
  -5   6   9     2472.89     2532.99     70.78 o
  -4   6   9      147.83      149.58     24.61 o
  -3   6   9     3202.08     3211.52    106.38 o
  -2   6   9       59.20       74.85     17.55 o
  -1   6   9     3942.38     3736.90    104.95 o
   0   6   9      313.35      253.09     27.17 o
   1   6   9     2138.03     1936.37     40.96 o
   2   6   9     1021.65      984.72     32.76 o
   3   6   9     2949.84     2771.24     59.54 o
   4   6   9      266.41      212.68     16.58 o
   5   6   9     4698.42     4542.22    142.01 o
   6   6   9       45.45       98.20     26.03 o
   7   6   9      821.75      820.80     62.87 o
   8   6   9        1.83        9.40      5.87 o
   9   6   9      222.71      175.79      8.82 o
  -9   7   9        2.27        6.46      4.96 o
  -8   7   9       30.30       36.94      7.98 o
  -7   7   9        4.54       10.63     10.87 o
  -6   7   9      511.61      557.82     49.23 o
  -5   7   9      505.17      485.49     46.15 o
  -4   7   9      471.42      401.10     22.30 o
  -3   7   9      101.89       84.27     16.07 o
  -2   7   9     5057.42     4578.81    131.21 o
  -1   7   9        7.50        9.72     11.19 o
   0   7   9     2857.61     2885.09     97.88 o
   1   7   9      432.35      526.01     29.18 o
   2   7   9     2882.56     2736.28     99.48 o
   3   7   9       36.25       26.10      5.22 o
   4   7   9     3100.67     3070.78     47.45 o
   5   7   9      788.03      780.78     40.62 o
   6   7   9     1901.03     1875.04     63.31 o
   7   7   9      194.01      209.17     21.55 o
   8   7   9      213.79      239.22     15.00 o
  -8   8   9        0.73       -0.52      3.25 o
  -7   8   9      272.88      277.67     20.02 o
  -6   8   9      263.91      246.62     21.18 o
  -5   8   9      966.37      944.36     73.02 o
  -4   8   9      336.30      353.29     20.97 o
  -3   8   9     5216.05     4852.16     98.68 o
  -2   8   9     1187.71     1150.42     37.10 o
  -1   8   9     5367.19     5137.50     77.19 o
   0   8   9        5.96       -1.47      5.48 o
   1   8   9     1624.59     1534.18     37.01 o
   2   8   9        6.88        2.63      4.87 o
   3   8   9       59.92       69.24      9.24 o
   4   8   9      161.70      171.14     15.81 o
   5   8   9      635.42      582.93     35.24 o
   6   8   9        0.75        0.76      6.98 o
   7   8   9       75.62       88.05     10.22 o
   8   8   9       21.27       29.72      4.91 o
  -7   9   9      139.60      121.76     10.53 o
  -6   9   9       10.68        5.94      4.80 o
  -5   9   9        5.13       11.11      6.08 o
  -4   9   9      136.92      159.34     18.14 o
  -3   9   9        6.74        2.04      7.03 o
  -2   9   9       33.19       33.58      9.96 o
  -1   9   9      562.20      523.44     31.03 o
   0   9   9       70.81       75.86     14.07 o
   1   9   9      727.26      713.74     36.54 o
   2   9   9      334.54      328.79     20.77 o
   3   9   9      488.35      479.86     25.25 o
   4   9   9       92.49      109.98     12.92 o
   5   9   9      585.40      565.43     32.41 o
   6   9   9       15.29       22.83      9.15 o
   7   9   9        5.96        3.65      3.80 o
  -6  10   9       58.51       52.18     11.61 o
  -5  10   9        8.86       14.16     10.63 o
  -4  10   9       54.17       41.24     13.94 o
  -3  10   9       65.60       61.00     12.31 o
  -2  10   9      165.54      165.37     19.18 o
  -1  10   9       77.73      126.48     15.91 o
   0  10   9        0.87        5.69      9.64 o
   1  10   9      749.12      799.84     31.25 o
   2  10   9      118.19      128.00     13.28 o
   3  10   9        8.00       18.61      7.45 o
   4  10   9      389.32      379.94     20.74 o
   5  10   9        5.50        8.04     10.09 o
   6  10   9        2.23        5.47      4.26 o
  -5  11   9       16.15        1.86      5.16 o
  -4  11   9       35.01       24.16      9.53 o
  -3  11   9        0.09       -0.97     10.85 o
  -2  11   9      281.32      289.55     20.82 o
  -1  11   9       71.23       63.41     10.16 o
   0  11   9     1104.61     1072.90     33.75 o
   1  11   9       67.90       94.53     10.93 o
   2  11   9       49.93      104.14     11.65 o
   3  11   9        7.82       10.40      4.77 o
   4  11   9       79.39      103.57     11.92 o
   5  11   9       70.48       88.64      9.72 o
  -4  12   9        2.55       -2.04      3.57 o
  -3  12   9      244.11      253.23     21.78 o
  -2  12   9       45.68       48.55      7.46 o
  -1  12   9       26.43       16.36      4.82 o
   0  12   9      264.63      264.42     15.10 o
   1  12   9      252.77      259.69     14.10 o
   2  12   9       28.72       29.55      5.53 o
   3  12   9      755.70      732.87     24.52 o
   4  12   9        0.53       -4.37      4.66 o
  -1  13   9       26.90       25.68      4.48 o
   0  13   9       78.28       71.56      6.88 o
   1  13   9        8.71       13.65      4.83 o
 -10   0  10        1.50        4.29      6.66 o
  -8   0  10      320.22      313.03     28.79 o
  -6   0  10     3891.94     3953.82    108.29 o
  -4   0  10     1353.99     1165.96     47.64 o
  -2   0  10      137.44      114.93     11.73 o
   0   0  10      851.24     1185.83     18.04 o
   2   0  10     8611.75     7048.12    694.06 o
   4   0  10       16.17       19.22      6.53 o
   6   0  10      646.00      564.31     36.72 o
   8   0  10      841.57      937.57     45.24 o
  10   0  10       74.81       57.63     11.72 o
 -10   1  10       45.86       42.80     11.71 o
  -9   1  10        1.55        2.15      7.57 o
  -8   1  10       20.66       10.23      8.44 o
  -7   1  10        1.10        5.14      4.82 o
  -6   1  10        8.50       15.01      8.07 o
  -5   1  10      376.56      315.12     20.11 o
  -4   1  10     1901.58     2012.58    109.05 o
  -3   1  10     1733.03     1619.82     83.02 o
  -2   1  10      948.02      937.65     18.46 o
  -1   1  10      158.95      241.47      7.60 o
   0   1  10        2.68       19.41      2.56 o
   1   1  10     9882.77     9507.88     55.72 o
   2   1  10     7754.77     8146.11     68.12 o
   3   1  10       41.23       17.87      2.70 o
   4   1  10     1108.76     1060.19     28.52 o
   5   1  10     1818.48     1678.13     39.79 o
   6   1  10      281.36      263.69     27.20 o
   7   1  10      241.97      256.68     14.46 o
   8   1  10        0.89       17.00      7.30 o
   9   1  10       83.66      106.68     11.87 o
  10   1  10       17.76       59.14     17.15 o
 -10   2  10       75.79       73.44     14.73 o
  -9   2  10      307.52      278.93     22.24 o
  -8   2  10       57.24       67.43     15.28 o
  -7   2  10     1357.72     1502.72     52.11 o
  -6   2  10        3.15        7.94     10.03 o
  -5   2  10     2293.46     2415.81     91.95 o
  -4   2  10       23.47       28.20      8.72 o
  -3   2  10     1593.67     1623.11     37.44 o
  -2   2  10      668.95      614.39     19.35 o
  -1   2  10     2939.40     3156.23     49.39 o
   0   2  10    18254.89    17378.71     64.45 o
   1   2  10     4783.83     5038.07     31.78 o
   2   2  10     3863.70     3743.96     40.76 o
   3   2  10     7223.11     7407.87     63.41 o
   4   2  10     6159.26     6201.61     52.82 o
   5   2  10      137.83      117.55     17.98 o
   6   2  10      952.71      908.81     32.46 o
   7   2  10        1.76        7.81      6.43 o
   8   2  10      457.56      464.09     25.51 o
   9   2  10       51.48       33.44      8.01 o
  10   2  10       15.78       24.07     10.43 o
 -10   3  10       13.40       19.62      5.50 o
  -9   3  10        0.09       70.14     40.80 o
  -8   3  10      294.04      308.80     32.67 o
  -7   3  10      414.94      341.60     28.62 o
  -6   3  10     2875.39     3060.49     73.86 o
  -5   3  10       76.40      139.90     21.63 o
  -4   3  10     5047.28     5282.59    117.38 o
  -3   3  10     8195.98     9134.03    143.02 o
  -2   3  10     1498.83     1322.62     29.17 o
  -1   3  10     4823.80     4928.74     51.51 o
   0   3  10      937.04      902.46     21.24 o
   1   3  10      641.16      562.72     23.99 o
   2   3  10     5003.84     4767.64     56.51 o
   3   3  10      837.15      837.13     26.39 o
   4   3  10     4047.84     3896.96     61.10 o
   5   3  10       20.84       26.83     11.85 o
   6   3  10     2003.27     1994.48     48.61 o
   7   3  10       24.59       75.33     12.59 o
   8   3  10       11.97       11.15     12.04 o
   9   3  10      172.22      199.41     19.38 o
  10   3  10        6.73       14.92      8.40 o
 -10   4  10        0.02       -7.32      5.69 o
  -9   4  10      445.85      448.71     26.57 o
  -8   4  10       30.59       37.98     13.00 o
  -7   4  10      817.45      873.12     57.95 o
  -6   4  10      558.04      627.70     51.20 o
  -5   4  10     1190.05     1070.02     61.25 o
  -4   4  10     1460.25     1653.13     71.05 o
  -3   4  10     3773.57     3616.10     98.07 o
  -2   4  10      492.10      612.38     20.40 o
  -1   4  10     4922.48     4680.52     53.71 o
   0   4  10     1460.86     1365.16     28.64 o
   1   4  10     1141.36     1060.63     34.74 o
   2   4  10     1853.29     2043.15     40.70 o
   3   4  10     2625.43     2359.92     50.33 o
   4   4  10       76.68      117.88     34.43 o
   5   4  10      325.51      294.39     29.72 o
   6   4  10       16.05       13.88      6.99 o
   7   4  10      219.25      230.90     18.95 o
   8   4  10        2.79       -3.62      7.24 o
   9   4  10        8.39        4.02      8.06 o
  10   4  10        6.61       11.64     11.94 o
  -9   5  10       38.83       42.19      6.64 o
  -8   5  10      118.91      138.29     25.37 o
  -7   5  10      265.17      213.88     21.69 o
  -6   5  10      218.11      261.38     31.91 o
  -5   5  10     3548.89     3359.26    110.61 o
  -4   5  10      381.86      398.68     37.63 o
  -3   5  10     3701.81     3747.28    107.36 o
  -2   5  10     1874.32     1655.65     68.04 o
  -1   5  10     1577.39     1543.71     32.33 o
   0   5  10     6328.30     6287.74    105.84 o
   1   5  10      115.68       73.17      7.87 o
   2   5  10     1970.19     1983.15     46.52 o
   3   5  10     3753.76     3661.30     64.97 o
   4   5  10     1498.90     1517.77     44.45 o
   5   5  10     1627.11     1562.66     41.93 o
   6   5  10      954.75      920.73     44.29 o
   7   5  10      150.41      192.95     22.49 o
   8   5  10       74.56       68.53     13.57 o
   9   5  10       35.42       34.88      7.76 o
  -9   6  10        4.70       13.10      4.13 o
  -8   6  10      138.08      113.06     13.33 o
  -7   6  10       61.75       78.38     14.57 o
  -6   6  10      481.02      398.09     42.93 o
  -5   6  10      124.92      142.13     18.10 o
  -4   6  10      287.23      225.73     30.32 o
  -3   6  10      259.91      376.39     37.99 o
  -2   6  10     3106.62     3026.58     99.17 o
  -1   6  10      373.20      357.67     33.66 o
   0   6  10     5154.71     5361.64    119.48 o
   1   6  10     1431.81     1456.67     36.08 o
   2   6  10     8543.87     8589.83     97.36 o
   3   6  10      388.99      354.52     22.03 o
   4   6  10     2037.48     1984.91     39.15 o
   5   6  10      903.39      831.61     37.87 o
   6   6  10     1591.70     1597.93     86.22 o
   7   6  10       61.73       63.53     18.16 o
   8   6  10      252.99      246.19     16.96 o
   9   6  10        0.19       12.36      3.70 o
  -9   7  10       45.95       44.34      8.24 o
  -8   7  10        2.12        4.35      5.32 o
  -7   7  10      213.68      205.21     28.32 o
  -6   7  10      269.35      296.35     36.67 o
  -5   7  10     1190.79     1193.61     71.27 o
  -4   7  10       43.57       35.17      7.30 o
  -3   7  10      258.25      208.63     20.49 o
  -2   7  10        5.14       -4.47      9.65 o
  -1   7  10     1761.74     1488.59     72.57 o
   0   7  10     1609.89     1624.78     73.41 o
   1   7  10     1552.74     1369.67     47.05 o
   2   7  10        1.48        2.46      6.98 o
   3   7  10     1626.04     1478.21     30.34 o
   4   7  10       74.71       61.96      7.98 o
   5   7  10     1005.36      932.47     44.70 o
   6   7  10      354.80      330.28     40.06 o
   7   7  10      302.70      331.49     20.81 o
   8   7  10        8.93       12.04      4.87 o
  -8   8  10        0.73       -2.61      3.93 o
  -7   8  10       37.32       56.65     10.20 o
  -6   8  10        0.45        8.81      6.62 o
  -5   8  10      195.50      224.37     21.63 o
  -4   8  10       23.17       32.37      8.76 o
  -3   8  10      278.18      254.47     15.78 o
  -2   8  10      703.82      699.73     29.17 o
  -1   8  10      245.17      255.73     17.95 o
   0   8  10      839.78      820.89     30.64 o
   1   8  10       11.25       28.15      5.78 o
   2   8  10     2407.42     2389.59     46.47 o
   3   8  10      237.06      272.55     18.04 o
   4   8  10        5.47       10.48      6.47 o
   5   8  10        1.93       10.57      8.71 o
   6   8  10        1.16       -6.07      7.89 o
   7   8  10       23.82       30.47      6.68 o
   8   8  10       91.40       78.48      7.21 o
  -7   9  10        1.35        6.27      4.30 o
  -6   9  10      107.34       78.92     10.85 o
  -5   9  10       80.91       93.58     14.01 o
  -4   9  10      895.71      908.30     92.07 o
  -3   9  10      121.69      132.75     16.74 o
  -2   9  10      245.84      262.58     27.23 o
  -1   9  10     1084.65      999.29     54.44 o
   0   9  10       42.63       50.35     10.67 o
   1   9  10        1.08        0.52      6.92 o
   2   9  10      463.53      449.47     28.84 o
   3   9  10        9.95       33.82      8.80 o
   4   9  10      378.72      407.57     23.14 o
   5   9  10        3.73        7.61      9.71 o
   6   9  10       91.82       78.97     15.72 o
   7   9  10       47.60       44.31      6.10 o
  -6  10  10       86.37       62.98     12.33 o
  -5  10  10      592.72      664.27     43.64 o
  -4  10  10       16.09       40.61     14.93 o
  -3  10  10      122.70      136.15     15.93 o
  -2  10  10        9.82       21.19      7.52 o
  -1  10  10      718.38      734.18     36.20 o
   0  10  10      645.52      633.71     34.02 o
   1  10  10       21.45       17.77      6.24 o
   2  10  10      372.78      382.58     21.75 o
   3  10  10      426.15      425.54     22.60 o
   4  10  10      169.92      164.94     14.26 o
   5  10  10       97.22       88.82     16.20 o
   6  10  10      150.72      146.14     12.45 o
  -5  11  10      110.47      103.06     14.19 o
  -4  11  10       63.27       71.32     13.77 o
  -3  11  10        0.44        9.62      5.67 o
  -2  11  10       44.91       55.30      9.60 o
  -1  11  10       43.91       34.22      8.02 o
   0  11  10      613.56      626.21     25.66 o
   1  11  10      644.85      655.23     26.10 o
   2  11  10      477.38      440.87     21.12 o
   3  11  10       46.59       69.10      8.78 o
   4  11  10      200.60      183.81     14.96 o
   5  11  10       45.01       55.86      7.41 o
  -4  12  10        1.25       -1.32      3.97 o
  -3  12  10      261.30      296.50     23.06 o
  -2  12  10      240.09      266.55     15.73 o
  -1  12  10      384.75      398.61     16.84 o
   0  12  10       29.03       60.71      7.40 o
   1  12  10       18.74       18.04      4.72 o
   2  12  10      165.22      199.65     11.69 o
   3  12  10      104.04      107.41      9.54 o
   4  12  10       24.76       23.53      5.97 o
  -1  13  10       21.02       21.40      5.91 o
   0  13  10        8.84        8.25      9.55 o
   1  13  10       32.43       23.79      4.19 o
  -9   0  11      279.15      268.59     32.35 o
  -7   0  11       15.46       17.98      7.55 o
  -5   0  11       38.95       41.00     11.28 o
  -3   0  11     1763.18     1893.61     53.60 o
  -1   0  11        5.88       17.34      3.27 o
   1   0  11      690.01      689.07     22.50 o
   3   0  11      155.69      147.71     13.48 o
   5   0  11      874.52      941.75     43.70 o
   7   0  11      443.21      435.73     32.31 o
   9   0  11      471.18      473.03     28.99 o
 -10   1  11        5.69       20.64      7.04 o
  -9   1  11       12.77        5.21      6.77 o
  -8   1  11      136.08      136.30     16.07 o
  -7   1  11       12.29       49.64      7.95 o
  -6   1  11       63.60       39.35      9.07 o
  -5   1  11     1150.33     1180.77     38.91 o
  -4   1  11     1288.15     1311.05     36.79 o
  -3   1  11     4232.18     4245.31     57.76 o
  -2   1  11      266.62      246.71      9.75 o
  -1   1  11     2335.18     2241.20     23.91 o
   0   1  11     2509.53     2327.25     26.14 o
   1   1  11      123.97      185.11      8.40 o
   2   1  11     1623.39     1729.99     19.90 o
   3   1  11        8.71       39.35      4.33 o
   4   1  11      432.24      432.74     18.43 o
   5   1  11       27.62       56.60      8.26 o
   6   1  11        1.11        1.43      7.61 o
   7   1  11      177.90      179.09     12.17 o
   8   1  11        4.62       12.39      6.87 o
   9   1  11      309.96      382.59     20.59 o
  10   1  11        0.10       26.27      6.37 o
 -10   2  11        4.49       16.13     10.65 o
  -9   2  11        1.01       17.92      9.94 o
  -8   2  11      215.23      240.57     19.57 o
  -7   2  11      162.37      172.83     14.55 o
  -6   2  11      840.73      824.09     52.73 o
  -5   2  11       99.48      125.72     20.77 o
  -4   2  11     6679.79     6910.87    267.86 o
  -3   2  11       39.63       47.32      7.47 o
  -2   2  11    15044.54    15482.79     97.88 o
  -1   2  11        2.45        7.90      3.54 o
   0   2  11    12416.05    11714.66     54.85 o
   1   2  11      233.07      188.61      6.65 o
   2   2  11      735.92      649.67     13.68 o
   3   2  11       86.99       99.87      6.25 o
   4   2  11     7476.28     7388.38     71.51 o
   5   2  11      216.42      203.70     23.39 o
   6   2  11     2285.16     2355.73     44.77 o
   7   2  11       71.51       82.36     10.76 o
   8   2  11       46.74       65.81     11.06 o
   9   2  11        0.07       -7.61      7.68 o
  10   2  11       12.46       22.13      9.19 o
 -10   3  11        3.90        5.50      3.60 o
  -9   3  11      558.31      667.44     47.26 o
  -8   3  11        2.65       27.56     11.78 o
  -7   3  11       21.41       30.36     13.41 o
  -6   3  11        2.45       42.89     12.30 o
  -5   3  11     1030.39     1018.61     56.31 o
  -4   3  11     1528.52     1868.67     70.50 o
  -3   3  11       17.32       88.81     16.88 o
  -2   3  11      118.41      112.15      9.35 o
  -1   3  11    15972.63    15472.70     94.37 o
   0   3  11      329.82      357.92     13.91 o
   1   3  11     9958.30     9711.49     50.68 o
   2   3  11       32.72       41.52      6.26 o
   3   3  11     8983.18     9082.74     86.49 o
   4   3  11      488.25      481.81     37.02 o
   5   3  11      744.21      750.47     45.00 o
   6   3  11       27.91       55.64      7.97 o
   7   3  11     2188.67     2415.50     58.70 o
   8   3  11       27.09       23.32      7.95 o
   9   3  11      235.59      274.27     21.54 o
  10   3  11       35.54       23.54      8.52 o
 -10   4  11        0.32       -3.35      4.86 o
  -9   4  11       10.17       30.58     10.32 o
  -8   4  11      357.66      366.67     27.96 o
  -7   4  11       15.11       42.05     23.82 o
  -6   4  11     3500.30     3713.08     82.61 o
  -5   4  11      332.49      382.18     36.81 o
  -4   4  11     4689.87     4493.57    116.19 o
  -3   4  11     3977.66     4421.64    108.18 o
  -2   4  11      698.77      519.80     32.06 o
  -1   4  11       11.05       15.38      5.68 o
   0   4  11     2350.61     2028.09     35.82 o
   1   4  11       20.64       43.87     13.17 o
   2   4  11     5310.74     4948.64     64.05 o
   3   4  11      727.68      705.63     26.61 o
   4   4  11     5371.64     5223.66     76.99 o
   5   4  11        1.02       -7.46      7.50 o
   6   4  11      265.25      233.04     21.18 o
   7   4  11        1.25       32.55      9.16 o
   8   4  11       33.36       33.08      8.38 o
   9   4  11       44.27       21.34     10.23 o
  10   4  11       55.83       39.06     14.35 o
  -9   5  11       35.25       35.30      7.65 o
  -8   5  11        7.35        5.92      6.73 o
  -7   5  11      118.20      102.88     15.36 o
  -6   5  11      260.98      253.27     31.23 o
  -5   5  11     2882.44     2997.89    105.35 o
  -4   5  11     2357.13     2453.83     91.70 o
  -3   5  11     2980.36     2922.35     95.51 o
  -2   5  11      976.75     1109.88     55.67 o
  -1   5  11     1784.32     1751.15     35.56 o
   0   5  11        4.21       32.22      6.13 o
   1   5  11     3315.55     2973.11     48.34 o
   2   5  11       16.72       32.76      6.74 o
   3   5  11     1594.36     1521.80     42.19 o
   4   5  11      439.71      423.43     23.73 o
   5   5  11      196.32      180.80     13.20 o
   6   5  11        6.88       18.66     10.05 o
   7   5  11      109.99      131.88     18.84 o
   8   5  11      136.30      137.89     17.18 o
   9   5  11       15.74       10.53      3.98 o
  -9   6  11       38.18       12.68      4.15 o
  -8   6  11       28.20       70.74     38.13 o
  -7   6  11       18.97       19.85      8.13 o
  -6   6  11       22.81        5.87     10.74 o
  -5   6  11      216.84      187.87     20.20 o
  -4   6  11       38.20       20.24     11.28 o
  -3   6  11      720.86      776.62     53.30 o
  -2   6  11      216.54      274.69     30.81 o
  -1   6  11      390.10      377.01     34.19 o
   0   6  11        1.38       16.71      9.58 o
   1   6  11     2352.75     2588.52     48.83 o
   2   6  11      998.43     1026.20     36.72 o
   3   6  11     1884.74     1871.15     52.06 o
   4   6  11      962.28      919.80     26.73 o
   5   6  11      154.54      177.28     18.31 o
   6   6  11     1174.13     1028.34     70.18 o
   7   6  11       52.41       64.38     13.52 o
   8   6  11       20.24       15.59      5.63 o
   9   6  11       34.37       23.64      4.19 o
  -9   7  11       25.29       27.08      6.76 o
  -8   7  11      130.29      150.33     30.19 o
  -7   7  11        9.49       -0.57      5.85 o
  -6   7  11       16.78       11.50     12.08 o
  -5   7  11       34.94       48.35     19.04 o
  -4   7  11       43.04       32.93      8.40 o
  -3   7  11      134.03      120.19     14.35 o
  -2   7  11      104.59      158.19     26.37 o
  -1   7  11      560.98      575.30     46.17 o
   0   7  11      166.59      129.37     21.09 o
   1   7  11      968.23      998.19     40.25 o
   2   7  11      469.01      552.06     44.90 o
   3   7  11      630.34      580.34     19.15 o
   4   7  11       61.62       53.41      7.78 o
   5   7  11        0.71       12.18      9.19 o
   6   7  11       10.11       14.98      8.69 o
   7   7  11        3.66        4.79     10.12 o
   8   7  11       31.33       23.11      5.45 o
  -8   8  11        0.61        6.62      3.55 o
  -7   8  11        0.56        5.46      5.62 o
  -6   8  11      290.59      266.91     22.11 o
  -5   8  11      260.63      264.49     23.09 o
  -4   8  11     2681.45     2516.75     54.42 o
  -3   8  11     1536.58     1480.06     36.36 o
  -2   8  11      469.13      444.11     23.11 o
  -1   8  11     1574.20     1533.16     50.65 o
   0   8  11     1693.29     1753.76     71.62 o
   1   8  11      947.53      808.26     26.71 o
   2   8  11      646.88      656.12     24.74 o
   3   8  11      111.46      145.50     13.96 o
   4   8  11     1861.64     1958.31     50.98 o
   5   8  11       73.33       96.03     14.99 o
   6   8  11       63.67       61.72     12.42 o
   7   8  11        4.65        7.66      5.44 o
   8   8  11      172.54      144.16      9.16 o
  -7   9  11      123.74      103.51      9.87 o
  -6   9  11      109.24      103.45     12.13 o
  -5   9  11      989.85      916.46     38.32 o
  -4   9  11       83.25       52.39      8.28 o
  -3   9  11      919.37      846.63     38.80 o
  -2   9  11      341.95      286.69     23.06 o
  -1   9  11     1231.80     1247.79     46.80 o
   0   9  11        9.49        9.22      7.01 o
   1   9  11     1323.36     1343.42     49.31 o
   2   9  11        4.20        4.64      5.59 o
   3   9  11     2748.02     2865.62     60.07 o
   4   9  11        1.05        0.39      6.14 o
   5   9  11       97.02      140.89     16.87 o
   6   9  11       25.23       23.25      7.78 o
   7   9  11       68.24       51.75      6.24 o
  -6  10  11       43.20       67.35     12.47 o
  -5  10  11       56.37       82.18     16.10 o
  -4  10  11      754.26      900.37     54.18 o
  -3  10  11       65.52       71.16     11.68 o
  -2  10  11      898.23      967.10     40.33 o
  -1  10  11      159.10      203.58     19.40 o
   0  10  11     2633.73     2731.31     68.79 o
   1  10  11       58.79       50.76      9.93 o
   2  10  11     1990.61     1999.25     48.69 o
   3  10  11      110.70      132.33     13.07 o
   4  10  11     1578.55     1580.35     49.57 o
   5  10  11        3.42        5.11      6.02 o
   6  10  11      322.39      308.84     17.11 o
  -5  11  11      261.93      318.90     23.00 o
  -4  11  11       82.35       87.33     14.97 o
  -3  11  11      915.99     1094.66     55.32 o
  -2  11  11        6.64        5.15      4.71 o
  -1  11  11      206.94      215.00     17.83 o
   0  11  11       15.01       15.01      5.65 o
   1  11  11       94.79       81.80     11.35 o
   2  11  11       41.91       50.78      7.83 o
   3  11  11      410.36      463.78     20.49 o
   4  11  11        2.30        4.90      4.37 o
   5  11  11      487.42      457.40     18.50 o
  -4  12  11        8.47       22.73      6.05 o
  -3  12  11      100.79      117.02     14.18 o
  -2  12  11       59.59       51.40     10.94 o
  -1  12  11       36.85       33.01      7.31 o
   0  12  11      280.74      300.82     15.08 o
   1  12  11       97.24      113.35      9.13 o
   2  12  11       24.50       48.81      6.08 o
   3  12  11      100.92       88.95      8.30 o
   4  12  11       20.87       23.70      6.37 o
  -1  13  11        7.04        4.04      6.72 o
   0  13  11       65.90       49.21      5.45 o
   1  13  11        6.86       12.65      4.60 o
 -10   0  12      105.87      156.18     19.10 o
  -8   0  12     2614.16     2776.11    110.70 o
  -6   0  12     3561.80     3647.48    105.84 o
  -4   0  12     4426.58     4014.61     92.46 o
  -2   0  12     2657.92     2350.95     51.47 o
   0   0  12    65156.82    64454.50    899.51 o
   2   0  12    29414.41    29765.44    167.32 o
   4   0  12     8949.39     8329.73    115.78 o
   6   0  12      402.52      334.43     28.77 o
   8   0  12     2774.94     2770.12     78.71 o
  10   0  12      450.93      426.90     27.45 o
 -10   1  12       37.71       50.53     16.46 o
  -9   1  12        1.14       11.21      9.11 o
  -8   1  12      273.05      274.71     21.48 o
  -7   1  12     1695.81     1817.53     44.05 o
  -6   1  12      104.35       90.23     13.11 o
  -5   1  12     1741.26     1660.65     46.90 o
  -4   1  12        0.19       10.28      5.24 o
  -3   1  12     4777.39     4422.09     60.19 o
  -2   1  12       14.42        9.84      4.32 o
  -1   1  12    14788.87    14819.39     68.24 o
   0   1  12     1637.87     1686.24     23.71 o
   1   1  12    23405.33    23529.41     96.51 o
   2   1  12     2527.20     2489.36     23.54 o
   3   1  12     2705.17     2447.19     38.45 o
   4   1  12     1342.88     1232.16     31.30 o
   5   1  12      633.20      628.65     25.00 o
   6   1  12       38.13       28.64      8.53 o
   7   1  12        4.84       17.34      6.97 o
   8   1  12      304.47      294.64     18.46 o
   9   1  12       45.58       36.78     10.07 o
  10   1  12       21.19       26.89      5.85 o
 -10   2  12       33.68       25.46      9.65 o
  -9   2  12        8.31       -4.26     22.89 o
  -8   2  12      138.90      127.59     15.64 o
  -7   2  12      162.32      125.84     15.35 o
  -6   2  12      491.33      525.36     31.54 o
  -5   2  12        2.83        9.36      5.24 o
  -4   2  12     3268.16     3224.59     60.19 o
  -3   2  12       10.43       10.16      4.77 o
  -2   2  12     7296.82     7810.09     71.40 o
  -1   2  12      355.14      400.57     16.06 o
   0   2  12      126.12      124.47      6.13 o
   1   2  12      240.03      240.48      7.53 o
   2   2  12      938.96      933.84     18.85 o
   3   2  12      234.18      232.33     11.42 o
   4   2  12     3643.31     3510.54     83.90 o
   5   2  12      615.02      619.91     40.27 o
   6   2  12      262.39      248.18     13.95 o
   7   2  12      311.63      330.75     19.59 o
   8   2  12      657.32      739.58     32.28 o
   9   2  12      132.42      176.87     14.16 o
  10   2  12        0.49       13.71      8.46 o
 -10   3  12        0.07        3.67      6.61 o
  -9   3  12        0.03       66.90     24.46 o
  -8   3  12      458.66      480.01     32.85 o
  -7   3  12       89.09       87.21     16.23 o
  -6   3  12       16.87       13.90      7.73 o
  -5   3  12       19.29       32.88     13.32 o
  -4   3  12       18.80       51.73     14.52 o
  -3   3  12      119.37      188.68     21.34 o
  -2   3  12     1503.25     1638.22     34.27 o
  -1   3  12      302.08      265.60     14.10 o
   0   3  12      128.28      109.09      8.14 o
   1   3  12     5382.60     5695.70     38.94 o
   2   3  12     4571.17     4830.93     57.85 o
   3   3  12       37.55       31.68      6.37 o
   4   3  12     1225.64     1253.18     52.58 o
   5   3  12      137.18      131.16     19.38 o
   6   3  12      242.45      248.96     14.62 o
   7   3  12       78.45      121.73     15.10 o
   8   3  12       46.02       63.48     10.84 o
   9   3  12       55.06       36.66      9.56 o
  10   3  12        7.23       19.14      7.31 o
 -10   4  12        7.08       13.53      9.00 o
  -9   4  12        3.05        3.15      4.60 o
  -8   4  12       54.99       49.72     13.80 o
  -7   4  12       76.75       64.40     17.27 o
  -6   4  12      704.25      796.90     39.52 o
  -5   4  12       41.28       68.58     17.53 o
  -4   4  12     1530.40     1713.31     73.01 o
  -3   4  12      651.04      627.75     41.81 o
  -2   4  12      434.50      276.26     14.82 o
  -1   4  12     1535.04     1496.63     32.19 o
   0   4  12      323.08      393.52     16.44 o
   1   4  12      555.63      605.28     22.38 o
   2   4  12       15.38       18.25      5.85 o
   3   4  12      401.52      375.97     19.45 o
   4   4  12      264.84      226.91     24.35 o
   5   4  12      950.63      894.60     50.91 o
   6   4  12      153.84      164.34     15.27 o
   7   4  12      813.65      862.94     35.47 o
   8   4  12        1.07       -5.06      5.62 o
   9   4  12        9.49        2.13      6.06 o
  -9   5  12        3.28        7.60     13.18 o
  -8   5  12       39.43       23.28      8.31 o
  -7   5  12      480.39      534.56     45.53 o
  -6   5  12      107.51       56.18     16.45 o
  -5   5  12     4861.20     4902.38    134.82 o
  -4   5  12      868.55      893.82     56.14 o
  -3   5  12     3855.06     4052.23    112.97 o
  -2   5  12      246.16      274.71     28.76 o
  -1   5  12       21.60       17.89      4.90 o
   0   5  12     4343.63     4404.62     58.52 o
   1   5  12     4710.45     4768.91     62.33 o
   2   5  12      133.54      102.82     11.13 o
   3   5  12      638.26      695.09     30.72 o
   4   5  12       74.98       72.02     16.33 o
   5   5  12      445.63      452.14     20.72 o
   6   5  12       17.50       26.98     13.49 o
   7   5  12      595.54      736.05     40.84 o
   8   5  12       43.22       50.38     11.84 o
   9   5  12       28.18       29.97      6.55 o
  -9   6  12        3.24       -0.46      4.35 o
  -8   6  12      102.23      127.06     15.36 o
  -7   6  12        8.03       50.53     12.43 o
  -6   6  12        3.29        7.88      9.29 o
  -5   6  12       71.98       87.58     28.98 o
  -4   6  12       22.04       19.22      6.74 o
  -3   6  12        0.04       -1.36     11.15 o
  -2   6  12     1732.56     1722.19     75.50 o
  -1   6  12        8.18       28.57     12.60 o
   0   6  12     2307.33     2401.65     80.45 o
   1   6  12        3.94        1.86      3.68 o
   2   6  12     5794.51     5872.78    188.40 o
   3   6  12      145.83      143.65     14.48 o
   4   6  12     3123.45     3149.38     62.25 o
   5   6  12      118.11      121.88     12.48 o
   6   6  12       46.59       57.05     20.74 o
   7   6  12        0.34       10.87      6.95 o
   8   6  12      119.58      141.43     13.51 o
   9   6  12        0.89       14.32      4.01 o
  -9   7  12       40.23       25.34      5.99 o
  -8   7  12       28.74       38.33      8.27 o
  -7   7  12      175.96      149.50     17.02 o
  -6   7  12      333.36      256.38     32.85 o
  -5   7  12     2562.49     2453.28    100.13 o
  -4   7  12     1600.39     1465.08     43.40 o
  -3   7  12     5182.89     4981.45     76.54 o
  -2   7  12      575.48      602.98     48.36 o
  -1   7  12     2293.07     2079.83     85.82 o
   0   7  12        5.38        2.82      9.45 o
   1   7  12     3145.74     3130.64     70.58 o
   2   7  12        1.30        2.06     10.45 o
   3   7  12      979.72      897.62     23.83 o
   4   7  12      335.08      277.31     15.80 o
   5   7  12      456.76      409.34     29.75 o
   6   7  12       15.02       26.67     11.19 o
   7   7  12      128.08      122.60     12.62 o
   8   7  12       17.77       31.77      7.29 o
  -8   8  12      112.47       92.75      8.59 o
  -7   8  12       86.66       64.42     10.81 o
  -6   8  12      458.84      468.97     28.60 o
  -5   8  12       20.40        9.99      9.17 o
  -4   8  12     1903.64     1828.67     46.23 o
  -3   8  12      203.55      202.92     17.83 o
  -2   8  12      666.55      671.11     26.30 o
  -1   8  12      135.20      126.21     12.53 o
   0   8  12      618.20      562.77     25.12 o
   1   8  12       34.66       15.84      5.44 o
   2   8  12     2918.67     2790.47     86.02 o
   3   8  12        4.49        2.62      7.25 o
   4   8  12     1324.66     1313.47     41.53 o
   5   8  12      340.84      350.60     45.52 o
   6   8  12      254.65      263.43     22.88 o
   7   8  12      347.76      327.17     17.73 o
   8   8  12      130.20      129.90      8.30 o
  -7   9  12      155.82      172.80     11.98 o
  -6   9  12        0.82        6.01      5.80 o
  -5   9  12       84.40       91.60     13.18 o
  -4   9  12        0.33        0.76      6.03 o
  -3   9  12      224.49      262.05     22.03 o
  -2   9  12       10.89        5.05     12.34 o
  -1   9  12     3102.38     3184.57     73.77 o
   0   9  12     1231.48     1167.34     45.09 o
   1   9  12     2018.67     2075.90     71.82 o
   2   9  12     1168.11     1227.51     38.94 o
   3   9  12      536.78      529.48     26.31 o
   4   9  12       11.98       18.51      6.63 o
   5   9  12      698.65      683.51     35.77 o
   6   9  12      192.69      255.12     19.29 o
   7   9  12       60.19       35.52      5.56 o
  -6  10  12      139.15      133.06     15.73 o
  -5  10  12       48.61       43.25     12.82 o
  -4  10  12      144.10      137.59     21.40 o
  -3  10  12      104.26      110.84     13.48 o
  -2  10  12       23.40       28.21      8.61 o
  -1  10  12     1171.24     1221.25     45.06 o
   0  10  12        1.18        9.99      7.60 o
   1  10  12      514.30      525.16     24.99 o
   2  10  12      207.46      218.82     16.54 o
   3  10  12      637.90      644.63     27.02 o
   4  10  12       46.36       52.93     12.98 o
   5  10  12        0.53        3.78      9.74 o
   6  10  12       78.94      108.93     11.29 o
  -5  11  12       91.49       86.17     12.05 o
  -4  11  12        6.33       -0.76      5.91 o
  -3  11  12      582.14      630.34     41.54 o
  -2  11  12       85.76       82.09     10.96 o
  -1  11  12       31.31       21.29     14.75 o
   0  11  12      236.24      250.71     15.91 o
   1  11  12       28.09       26.94      8.58 o
   2  11  12        0.41       -0.75      3.99 o
   3  11  12      750.75      832.52     37.11 o
   4  11  12        4.31        1.95      4.27 o
   5  11  12       82.97       71.59      7.24 o
  -4  12  12      203.29      196.14     14.31 o
  -3  12  12        0.22        1.89      4.63 o
  -2  12  12       33.58       29.98      8.94 o
  -1  12  12        0.07       -8.59      5.73 o
   0  12  12      721.89      818.10     23.15 o
   1  12  12      124.90      111.45      8.88 o
   2  12  12      153.75      161.43      9.85 o
   3  12  12       61.44       62.36     11.40 o
   4  12  12      221.19      230.94     17.16 o
  -1  13  12      431.99      416.78     14.14 o
   0  13  12       17.69       37.30      5.02 o
  -9   0  13       28.63       29.20     14.32 o
  -7   0  13       24.63        7.78      9.19 o
  -5   0  13       46.29       29.18      9.89 o
  -3   0  13     3403.49     3296.07     73.05 o
  -1   0  13     1914.99     1726.85     27.32 o
   1   0  13      641.86      757.79     25.79 o
   3   0  13     1420.16     1759.62     47.82 o
   5   0  13     3098.40     3013.43     78.05 o
   7   0  13      410.20      446.71     31.66 o
   9   0  13      922.52      941.14     53.21 o
 -10   1  13       32.61       32.80      8.22 o
  -9   1  13      130.81      184.25     20.30 o
  -8   1  13      151.75      153.73     16.14 o
  -7   1  13     1378.28     1473.10     41.05 o
  -6   1  13      436.93      556.10     82.70 o
  -5   1  13     2044.65     2330.44    125.54 o
  -4   1  13      938.86      949.18     32.40 o
  -3   1  13      155.22      124.66     19.42 o
  -2   1  13     8888.44     8994.44    112.95 o
  -1   1  13     3733.28     3478.51     28.58 o
   0   1  13    10251.76    10307.36     48.53 o
   1   1  13       18.68        7.80      3.13 o
   2   1  13    10019.27     9576.06     61.03 o
   3   1  13     4608.53     4900.40     90.08 o
   4   1  13     3466.25     3430.52    108.90 o
   5   1  13      865.68      923.73     37.44 o
   6   1  13     1103.20     1062.97     29.91 o
   7   1  13      128.06      149.83     13.44 o
   8   1  13       86.69       81.27     11.19 o
   9   1  13       10.64       18.01      6.84 o
  10   1  13        5.14       15.51      4.75 o
 -10   2  13        5.59       10.76      7.70 o
  -9   2  13        0.66       13.30      8.52 o
  -8   2  13       32.62       34.20      9.25 o
  -7   2  13      229.51      212.62     20.08 o
  -6   2  13      916.18      948.66     67.55 o
  -5   2  13      230.82      214.27     18.11 o
  -4   2  13      179.01      212.42     16.37 o
  -3   2  13     1705.76     1549.75     37.80 o
  -2   2  13       14.00        8.63      3.80 o
  -1   2  13     3743.13     3609.14     44.79 o
   0   2  13      203.24      205.43      7.89 o
   1   2  13     9927.66     9747.20     47.83 o
   2   2  13     1082.59     1096.19     18.57 o
   3   2  13     3045.82     3060.45     33.07 o
   4   2  13      485.21      459.38     31.37 o
   5   2  13      310.08      283.25     27.61 o
   6   2  13     1606.87     1593.20     33.97 o
   7   2  13      168.58      147.54     13.55 o
   8   2  13        0.52        4.98      6.15 o
   9   2  13      245.21      275.13     17.25 o
  10   2  13       38.34       36.79     10.17 o
 -10   3  13       44.90       56.27     11.64 o
  -9   3  13      145.77      176.58     25.68 o
  -8   3  13       24.62       28.66     11.82 o
  -7   3  13      331.01      320.78     27.62 o
  -6   3  13      107.62      102.29     15.76 o
  -5   3  13       31.80       22.44     10.90 o
  -4   3  13       61.77       90.71     18.80 o
  -3   3  13     2686.92     2428.64     75.20 o
  -2   3  13     1317.60     1602.21     34.82 o
  -1   3  13     2348.09     2615.70     40.79 o
   0   3  13       21.85       17.76      4.32 o
   1   3  13     4097.10     4125.68     34.45 o
   2   3  13     7116.68     7829.70     78.08 o
   3   3  13      107.59      111.89     11.66 o
   4   3  13        6.27       19.97      8.60 o
   5   3  13      619.52      500.89     37.71 o
   6   3  13     2311.89     2155.77     49.09 o
   7   3  13        3.97       12.55      7.24 o
   8   3  13      275.57      289.34     20.35 o
   9   3  13      219.61      229.99     19.42 o
  10   3  13        0.25        9.38      7.27 o
 -10   4  13       34.52       44.18     15.05 o
  -9   4  13        3.89       34.79      8.40 o
  -8   4  13      241.70      276.73     34.54 o
  -7   4  13      323.20      307.45     38.38 o
  -6   4  13     5203.08     5249.33     99.11 o
  -5   4  13       47.05       65.46     18.59 o
  -4   4  13     7014.84     6433.21    140.74 o
  -3   4  13      248.20      302.71     30.30 o
  -2   4  13     5997.29     5827.14     68.39 o
  -1   4  13     1336.14     1513.81     33.72 o
   0   4  13       12.04       21.94      5.06 o
   1   4  13      951.84     1021.50     26.70 o
   2   4  13     3365.13     3351.13     53.87 o
   3   4  13      952.20      950.31     31.15 o
   4   4  13      826.46      851.55     45.81 o
   5   4  13     1182.34     1320.34     61.45 o
   6   4  13     1289.90     1257.06     40.08 o
   7   4  13       37.41       74.97     12.43 o
   8   4  13      107.14      128.69     13.93 o
   9   4  13        6.38       13.78      6.64 o
  -9   5  13      160.04      155.61     15.36 o
  -8   5  13      110.88       89.00     16.51 o
  -7   5  13       24.27       20.97     12.56 o
  -6   5  13      316.14      319.78     35.38 o
  -5   5  13      368.71      451.86     42.83 o
  -4   5  13       41.62       22.65     13.66 o
  -3   5  13     4516.23     4551.79    119.88 o
  -2   5  13      631.43      642.51     42.51 o
  -1   5  13     4044.93     3845.67     55.84 o
   0   5  13    14631.21    15556.06    203.24 o
   1   5  13       21.26       12.69      5.71 o
   2   5  13     7588.63     8122.30     91.12 o
   3   5  13     2688.47     2696.73     56.46 o
   4   5  13     2347.23     2296.70     77.82 o
   5   5  13      628.86      616.24     28.63 o
   6   5  13      581.20      563.79     35.79 o
   7   5  13        1.14       38.92     13.12 o
   8   5  13      344.29      409.25     27.80 o
   9   5  13      147.12      136.50     10.58 o
  -9   6  13        0.41       -1.30      2.80 o
  -8   6  13       31.23       21.87      6.50 o
  -7   6  13      933.15      886.64     38.58 o
  -6   6  13      106.50       81.24     19.50 o
  -5   6  13     3373.12     3450.39     82.36 o
  -4   6  13      262.98      257.81     22.13 o
  -3   6  13     4178.38     3955.08    119.08 o
  -2   6  13      374.17      418.02     37.39 o
  -1   6  13     1521.34     1284.96     62.19 o
   0   6  13      206.56      230.15     25.66 o
   1   6  13      694.14      635.54     25.10 o
   2   6  13       23.60       30.93      7.31 o
   3   6  13      273.01      253.52     28.96 o
   4   6  13      223.97      250.03     14.72 o
   5   6  13       68.80       74.29     13.72 o
   6   6  13       62.36       69.45     21.52 o
   7   6  13      409.89      467.23     25.21 o
   8   6  13       54.32       61.00      9.25 o
   9   6  13      361.79      315.81     12.82 o
  -8   7  13       73.41       86.80     10.48 o
  -7   7  13       76.56       72.51     12.08 o
  -6   7  13       71.94       97.76     15.44 o
  -5   7  13      174.42      201.76     21.63 o
  -4   7  13     1498.47     1419.70     42.62 o
  -3   7  13      243.54      279.88     21.54 o
  -2   7  13     1115.78     1096.61     64.39 o
  -1   7  13        0.47        2.43      9.99 o
   0   7  13     6083.54     5948.43    138.97 o
   1   7  13        3.89        1.39      6.77 o
   2   7  13     2081.11     2058.03     85.80 o
   3   7  13      174.95      175.16     10.84 o
   4   7  13     1293.55     1208.14     32.32 o
   5   7  13        2.30        0.57      8.32 o
   6   7  13      214.78      245.25     23.51 o
   7   7  13       31.50       36.80      8.15 o
   8   7  13      400.33      412.58     18.00 o
  -8   8  13       24.33       29.47      5.17 o
  -7   8  13       81.41       94.13     11.91 o
  -6   8  13      195.36      205.49     25.62 o
  -5   8  13       59.81       44.14     10.75 o
  -4   8  13      102.97      123.99     20.78 o
  -3   8  13      799.84      808.06     38.84 o
  -2   8  13      556.96      592.18     27.06 o
  -1   8  13      637.77      631.14     34.37 o
   0   8  13      146.63      106.51     14.04 o
   1   8  13     3018.23     2932.64     57.61 o
   2   8  13     2043.47     2050.88     71.36 o
   3   8  13     1315.33     1273.31     39.72 o
   4   8  13     2315.24     2277.28     54.21 o
   5   8  13      747.60      738.76     38.22 o
   6   8  13      210.95      210.30     20.23 o
   7   8  13      278.60      268.53     15.93 o
   8   8  13       34.84       34.87      8.72 o
  -7   9  13      180.07      175.45     11.73 o
  -6   9  13       55.65       55.99      9.58 o
  -5   9  13      175.93      162.57     16.30 o
  -4   9  13        0.24        4.90      6.11 o
  -3   9  13     1171.56     1088.87     37.67 o
  -2   9  13       31.41       26.07      8.66 o
  -1   9  13     1018.56     1066.37     60.00 o
   0   9  13      338.83      361.33     25.39 o
   1   9  13     2476.66     2587.61     96.84 o
   2   9  13      100.77      110.39     13.24 o
   3   9  13      252.86      286.87     19.19 o
   4   9  13      367.08      355.51     21.12 o
   5   9  13      364.58      425.84     52.52 o
   6   9  13       10.20       25.60      8.44 o
   7   9  13       32.82       37.67      5.78 o
  -6  10  13       74.94       63.71     10.88 o
  -5  10  13       48.13       37.30     11.07 o
  -4  10  13      536.98      580.74     42.39 o
  -3  10  13       32.90       48.48     14.81 o
  -2  10  13      581.74      539.30     29.16 o
  -1  10  13      123.79       99.23     13.76 o
   0  10  13      118.44       96.44     13.39 o
   1  10  13      791.39      928.64     32.62 o
   2  10  13      153.44      139.02     13.17 o
   3  10  13       13.40       16.26      5.31 o
   4  10  13       78.96       82.96     11.56 o
   5  10  13       76.70       63.81      9.52 o
   6  10  13        9.30       18.88      3.88 o
  -5  11  13       76.99       86.37     11.03 o
  -4  11  13        7.62       12.67      7.19 o
  -3  11  13      114.03      172.90     21.58 o
  -2  11  13        2.97        4.00      7.78 o
  -1  11  13      460.04      522.57     26.38 o
   0  11  13       70.61       75.08      8.94 o
   1  11  13      253.15      251.55     15.55 o
   2  11  13      192.69      157.40     12.41 o
   3  11  13       79.09      104.92      9.98 o
   4  11  13      213.24      170.94     13.09 o
   5  11  13      193.91      195.26     19.35 o
  -3  12  13      442.38      449.38     25.72 o
  -2  12  13       94.78      101.04     10.16 o
  -1  12  13        8.91        6.19      4.83 o
   0  12  13      868.39      981.16     32.80 o
   1  12  13       56.33       61.64      9.09 o
   2  12  13      206.78      222.78     15.04 o
   3  12  13       24.08       21.93      7.43 o
 -10   0  14        5.27        7.82      6.83 o
  -8   0  14       25.23       16.77     14.07 o
  -6   0  14     1085.89     1184.44     61.68 o
  -4   0  14        5.97       13.90      8.14 o
  -2   0  14     1558.23     1696.90     32.92 o
   0   0  14     1028.06      939.52     16.93 o
   2   0  14     1064.74     1111.69     35.06 o
   4   0  14       28.59       42.21     10.35 o
   6   0  14      215.41      159.78     13.24 o
   8   0  14        8.37        5.34      8.43 o
  10   0  14       80.02       78.26     11.85 o
 -10   1  14        0.92        5.57      5.01 o
  -9   1  14      176.31      223.28     24.08 o
  -8   1  14      115.95      118.51     18.70 o
  -7   1  14        0.50       -0.28      8.09 o
  -6   1  14     3023.88     2978.95     85.53 o
  -5   1  14     2040.20     2097.21     54.42 o
  -4   1  14      878.46      796.63     45.88 o
  -3   1  14       14.30       42.52      6.83 o
  -2   1  14     3681.46     3331.50     37.84 o
  -1   1  14     7441.09     8118.54     44.80 o
   0   1  14      548.16      479.35     10.95 o
   1   1  14    10646.37    11323.53    110.31 o
   2   1  14     5809.50     5810.86     57.49 o
   3   1  14     6963.99     7508.71     70.83 o
   4   1  14     4984.46     5055.19     64.40 o
   5   1  14        6.49       13.16      4.46 o
   6   1  14     1469.02     1573.46     33.19 o
   7   1  14      165.12      139.10     12.82 o
   8   1  14       85.09      145.96     14.13 o
   9   1  14      482.18      504.88     23.56 o
  10   1  14       29.30       33.50      4.62 o
 -10   2  14        7.79       14.93      6.75 o
  -9   2  14       83.47       79.60     12.05 o
  -8   2  14      148.36      178.22     16.94 o
  -7   2  14       47.86       37.94      9.22 o
  -6   2  14       34.81       33.95      7.96 o
  -5   2  14      726.65      613.57     43.20 o
  -4   2  14       67.66       44.45     10.70 o
  -3   2  14       17.40       10.52      5.47 o
  -2   2  14      820.89      724.73     23.01 o
  -1   2  14     4534.08     4385.35     50.68 o
   0   2  14      869.39      744.17     15.25 o
   1   2  14     3191.49     3024.73     26.27 o
   2   2  14      299.41      336.78     10.56 o
   3   2  14     1434.50     1185.25     27.07 o
   4   2  14     1755.53     1847.12     62.06 o
   5   2  14      235.02      200.94     23.09 o
   6   2  14       69.71       97.49     10.38 o
   7   2  14      177.06      178.45     14.68 o
   8   2  14       21.85       23.60      9.19 o
   9   2  14      154.27      159.79     13.68 o
  10   2  14       30.97       21.37      8.13 o
 -10   3  14       34.98       42.51      6.84 o
  -9   3  14       88.41       97.16     22.69 o
  -8   3  14      260.96      268.98     23.87 o
  -7   3  14      223.07      204.57     32.64 o
  -6   3  14     1727.98     1620.24     55.49 o
  -5   3  14        0.09       -5.70      9.76 o
  -4   3  14     3274.92     3094.64     92.66 o
  -3   3  14        1.69        3.21      7.07 o
  -2   3  14     4053.98     3887.58     55.23 o
  -1   3  14     1513.09     1512.21     31.99 o
   0   3  14     4350.06     4028.72     49.30 o
   1   3  14      267.84      322.76     10.08 o
   2   3  14     6472.57     6353.05     67.27 o
   3   3  14       84.79       85.01      8.86 o
   4   3  14     3912.57     3790.02     92.75 o
   5   3  14        4.74       12.61     10.00 o
   6   3  14      610.67      666.65     23.04 o
   7   3  14        1.80        6.16      6.83 o
   8   3  14      224.14      242.05     19.05 o
   9   3  14        3.04       19.10      8.17 o
  10   3  14       62.84       51.87     12.96 o
 -10   4  14        2.74       14.33      4.13 o
  -9   4  14      172.73      177.13     18.19 o
  -8   4  14      116.81      107.57     22.55 o
  -7   4  14      681.68      737.67     56.98 o
  -6   4  14      140.82      237.68     23.61 o
  -5   4  14     1894.68     1943.73     83.32 o
  -4   4  14      149.93      198.98     26.12 o
  -3   4  14     6350.36     6104.15    129.07 o
  -2   4  14     4316.72     5012.28     64.91 o
  -1   4  14    23814.59    24575.39    297.40 o
   0   4  14      526.41      382.24     16.85 o
   1   4  14    15779.48    15812.44    107.48 o
   2   4  14        7.22       11.20      4.57 o
   3   4  14     5498.43     5446.71     73.92 o
   4   4  14       40.99       27.95     11.89 o
   5   4  14     1743.38     1790.73     36.25 o
   6   4  14      417.85      444.28     32.16 o
   7   4  14     1886.32     1978.13     61.40 o
   8   4  14       40.74       35.37      9.68 o
   9   4  14      239.29      218.35     17.60 o
  -9   5  14       24.19       32.45      6.86 o
  -8   5  14      412.10      390.68     25.27 o
  -7   5  14      102.76       89.73     14.54 o
  -6   5  14     1915.67     1898.42     83.45 o
  -5   5  14     1705.83     1747.65     81.13 o
  -4   5  14     3349.62     3611.03    112.30 o
  -3   5  14       12.91       24.66     12.19 o
  -2   5  14     1241.26     1288.81     60.22 o
  -1   5  14     2397.78     2516.49     46.42 o
   0   5  14     1933.11     1809.67     39.21 o
   1   5  14      431.75      453.66     19.85 o
   2   5  14     3678.37     3556.53     61.07 o
   3   5  14      184.90      237.34     22.63 o
   4   5  14     1871.32     1666.88     66.99 o
   5   5  14      324.70      323.96     15.52 o
   6   5  14      662.05      680.04     39.10 o
   7   5  14      253.75      279.12     26.14 o
   8   5  14      338.29      396.99     27.47 o
   9   5  14       22.89       23.43      5.50 o
  -9   6  14       24.18       40.55      9.98 o
  -8   6  14        0.50       -0.39      6.96 o
  -7   6  14      118.91      300.49    120.89 o
  -6   6  14      233.08      219.32     30.94 o
  -5   6  14       51.01       67.89     19.31 o
  -4   6  14       67.95       80.56     14.52 o
  -3   6  14      330.59      374.50     37.76 o
  -2   6  14       52.70       75.74     18.17 o
  -1   6  14      234.62      255.16     28.29 o
   0   6  14      159.67      172.82     12.79 o
   1   6  14     1412.69     1430.72     37.92 o
   2   6  14       10.63       15.50     14.21 o
   3   6  14      718.26      683.30     43.80 o
   4   6  14        1.68       -0.05      7.20 o
   5   6  14      311.01      330.09     26.89 o
   6   6  14       68.70       44.02     18.68 o
   7   6  14       17.33       31.01      9.01 o
   8   6  14        9.41       14.02      5.82 o
   9   6  14       28.29       35.48      4.59 o
  -8   7  14       15.78        6.06      8.67 o
  -7   7  14       10.59       14.46      7.13 o
  -6   7  14      294.70      277.06     24.22 o
  -5   7  14      596.98      599.14     34.61 o
  -4   7  14       27.16       32.35      8.84 o
  -3   7  14      896.87      870.95     32.36 o
  -2   7  14       88.53      116.94     23.86 o
  -1   7  14      240.87      244.88     30.21 o
   0   7  14      658.96      723.73     48.67 o
   1   7  14       89.36       41.84     14.72 o
   2   7  14     1209.91     1226.33     36.30 o
   3   7  14     1500.66     1461.81     30.41 o
   4   7  14       36.38       18.05      7.09 o
   5   7  14       26.33       16.98      8.54 o
   6   7  14      218.92      171.72     21.15 o
   7   7  14       30.62       37.10      7.90 o
   8   7  14        0.27       11.23      4.92 o
  -8   8  14       74.15       59.87      9.81 o
  -7   8  14      113.57       64.14      9.71 o
  -6   8  14      442.07      437.75     27.21 o
  -5   8  14      435.07      337.98     25.74 o
  -4   8  14       31.29       76.34     20.52 o
  -3   8  14        2.74       -0.07     10.10 o
  -2   8  14        1.27        1.89      5.78 o
  -1   8  14     1534.65     1452.53     41.21 o
   0   8  14       78.51       81.69     12.62 o
   1   8  14      654.23      728.66     36.62 o
   2   8  14      199.22      200.51     14.89 o
   3   8  14       25.01       49.73      9.86 o
   4   8  14      159.24      163.30     15.32 o
   5   8  14       33.81       49.03     12.17 o
   6   8  14       10.55       26.17      9.59 o
   7   8  14       20.40       29.37      6.23 o
   8   8  14       86.53       67.76     12.33 o
  -7   9  14        0.19        5.68      3.48 o
  -6   9  14      370.50      367.22     24.94 o
  -5   9  14        6.16       16.31      6.69 o
  -4   9  14      111.90       90.10     13.13 o
  -3   9  14      137.23      187.55     18.67 o
  -2   9  14     2258.61     2111.31     88.98 o
  -1   9  14      207.47      244.85     30.60 o
   0   9  14     2382.69     2260.00     90.46 o
   1   9  14      153.01      464.82    253.43 o
   2   9  14     6205.62     6287.80     86.32 o
   3   9  14      300.83      296.23     19.18 o
   4   9  14      677.87      685.97     28.54 o
   5   9  14        1.35        2.53     14.85 o
   6   9  14      231.58      276.53     19.08 o
   7   9  14      129.53      103.83     14.27 o
  -6  10  14      253.22      247.63     19.28 o
  -5  10  14      601.16      607.56     37.72 o
  -4  10  14       15.88       28.72     12.42 o
  -3  10  14      858.37      859.98     53.13 o
  -2  10  14      127.72      120.92     21.30 o
  -1  10  14      741.00      783.14     52.75 o
   0  10  14        0.11      -11.11      7.50 o
   1  10  14     2415.42     2567.29     53.20 o
   2  10  14       18.87       12.95      5.78 o
   3  10  14       66.13       78.82      9.67 o
   4  10  14       46.61       34.05      7.93 o
   5  10  14      262.00      257.33     17.30 o
   6  10  14       38.56       28.64      6.30 o
  -5  11  14       11.82       13.19      4.96 o
  -4  11  14       69.59       76.74     13.46 o
  -3  11  14       45.69       48.03     11.74 o
  -2  11  14      230.35      237.12     26.04 o
  -1  11  14       58.67      122.61     20.15 o
   0  11  14       29.71       26.33      6.25 o
   1  11  14        0.51        2.35      5.51 o
   2  11  14      115.37      124.00     11.07 o
   3  11  14       91.24      103.26      9.34 o
   4  11  14       14.05        9.41      3.14 o
   5  11  14        0.80        8.09      3.77 o
  -3  12  14       46.61       62.99     10.24 o
  -2  12  14        2.66       -4.99      4.23 o
  -1  12  14      213.42      253.90     16.22 o
   0  12  14      322.59      295.86     19.23 o
   1  12  14      572.20      634.32     25.73 o
   2  12  14       27.24       18.86      5.15 o
   3  12  14      194.24      218.62     19.37 o
  -9   0  15      762.48      895.36     55.36 o
  -7   0  15     3152.50     3005.66    116.44 o
  -5   0  15     5506.48     5795.20    126.54 o
  -3   0  15     4213.49     3926.62     82.61 o
  -1   0  15    15967.98    16614.10     90.37 o
   1   0  15     3385.52     2878.20     54.26 o
   3   0  15      420.12      567.52     28.61 o
   5   0  15     2385.23     2266.90     69.09 o
   7   0  15        3.02        6.69      8.99 o
   9   0  15        1.02      -21.37     14.25 o
 -10   1  15       47.65       66.99      8.51 o
  -9   1  15        9.40      101.40     25.71 o
  -8   1  15      243.97      277.12     25.88 o
  -7   1  15      377.23      336.81     23.09 o
  -6   1  15      610.52      575.38     23.37 o
  -5   1  15      254.73      251.82     19.94 o
  -4   1  15     3746.63     3784.05    136.45 o
  -3   1  15        3.39        7.67      4.76 o
  -2   1  15    13921.45    13925.70     79.20 o
  -1   1  15     2541.10     2760.98     26.79 o
   0   1  15      377.84      318.30      9.12 o
   1   1  15       35.87       63.75      6.24 o
   2   1  15     5905.65     5489.24     56.16 o
   3   1  15      896.07     1091.10     27.67 o
   4   1  15     1177.56     1136.49     52.36 o
   5   1  15      223.74      234.46     15.79 o
   6   1  15     3364.16     3351.49     44.39 o
   7   1  15      129.05      147.18     13.74 o
   8   1  15     2141.44     2294.01     49.46 o
   9   1  15       96.89      105.65     15.20 o
  10   1  15       98.79       68.17     22.65 o
 -10   2  15       17.94        6.50      3.82 o
  -9   2  15       22.73       51.36     14.12 o
  -8   2  15       17.93       46.58     11.55 o
  -7   2  15       31.89       84.93     21.62 o
  -6   2  15       36.00       20.93      6.64 o
  -5   2  15      244.48      276.48     30.03 o
  -4   2  15        8.63       16.13      6.35 o
  -3   2  15      222.19      310.48     25.97 o
  -2   2  15       42.86       42.71      8.05 o
  -1   2  15       47.99       32.53      5.10 o
   0   2  15     4207.90     4458.20     37.98 o
   1   2  15     8369.40     8615.66     79.50 o
   2   2  15     2096.40     2231.47     27.31 o
   3   2  15      907.60      837.76     23.43 o
   4   2  15      114.88       76.17     15.01 o
   5   2  15      154.49      133.39     19.49 o
   6   2  15     2195.71     2039.89     39.00 o
   7   2  15       50.84       27.35      8.17 o
   8   2  15       58.78       70.20     11.35 o
   9   2  15       19.16        7.99      7.20 o
  10   2  15       15.88       19.10      7.66 o
 -10   3  15        1.70        7.44      3.53 o
  -9   3  15       64.55       77.40     18.37 o
  -8   3  15        9.40       93.72     23.31 o
  -7   3  15      312.58      318.53     38.58 o
  -6   3  15      675.33      759.11     38.89 o
  -5   3  15       13.71       22.17     12.29 o
  -4   3  15       31.49       61.77     15.05 o
  -3   3  15     2066.97     2164.30     71.64 o
  -2   3  15      823.75     1133.03     30.57 o
  -1   3  15      953.18      909.95     25.60 o
   0   3  15       42.85       54.67      6.41 o
   1   3  15      583.84      548.46     13.27 o
   2   3  15       44.27       44.35      6.84 o
   3   3  15     1656.08     1673.19     56.86 o
   4   3  15      836.22      850.28     45.03 o
   5   3  15      921.58      945.71     51.96 o
   6   3  15      307.85      302.16     15.90 o
   7   3  15       93.73      108.39     13.70 o
   8   3  15       62.56       53.63     10.18 o
   9   3  15      151.51      158.57     15.98 o
  10   3  15       18.05       22.72      7.04 o
 -10   4  15       12.37       13.26      3.62 o
  -9   4  15       52.99       71.11     17.04 o
  -8   4  15       11.22        3.13     10.59 o
  -7   4  15      287.36      305.07     38.86 o
  -6   4  15     1333.67     1322.55     56.57 o
  -5   4  15     1079.54      979.21     59.82 o
  -4   4  15      339.51      327.64     33.05 o
  -3   4  15     1249.72     1279.31     59.95 o
  -2   4  15      371.80      409.24     19.24 o
  -1   4  15     6569.24     6695.14     73.50 o
   0   4  15     2763.99     2796.30     45.95 o
   1   4  15       78.92      123.96     11.48 o
   2   4  15      963.68      911.87     50.41 o
   3   4  15     1566.07     1815.91     62.10 o
   4   4  15     1720.51     1643.78     65.34 o
   5   4  15        4.54       31.13      6.59 o
   6   4  15     2599.58     2720.27     62.41 o
   7   4  15       69.81      126.98     15.44 o
   8   4  15      152.12      168.05     15.38 o
   9   4  15        4.47       16.24      6.46 o
  -9   5  15       21.92       58.32     15.22 o
  -8   5  15        2.18       20.97      7.24 o
  -7   5  15        2.17       20.19     10.57 o
  -6   5  15      297.51      308.23     24.82 o
  -5   5  15      199.34      207.92     16.16 o
  -4   5  15      278.63      252.41     30.95 o
  -3   5  15     1750.24     1735.92     74.15 o
  -2   5  15     2009.40     1990.95     74.97 o
  -1   5  15      206.39      229.94     14.59 o
   0   5  15     4177.60     4501.50     62.80 o
   1   5  15      614.51      550.91     22.13 o
   2   5  15     1191.78     1304.61     37.34 o
   3   5  15      886.01      831.61     44.22 o
   4   5  15      634.45      737.16     45.29 o
   5   5  15       18.15       28.25      5.83 o
   6   5  15      346.30      402.35     30.41 o
   7   5  15       17.58        8.40      8.79 o
   8   5  15       59.60       99.41     15.15 o
   9   5  15       13.73       12.94      4.03 o
  -9   6  15       84.78       80.79     12.79 o
  -8   6  15       13.32        8.33      8.45 o
  -7   6  15     2900.54     2805.35     66.01 o
  -6   6  15      529.81      505.71     45.34 o
  -5   6  15     5242.92     5139.18    138.81 o
  -4   6  15        0.03       11.54      6.99 o
  -3   6  15     1265.84     1289.62     68.50 o
  -2   6  15      450.50      492.84     40.58 o
  -1   6  15      566.01      618.46     43.04 o
   0   6  15     1017.23     1073.46     32.63 o
   1   6  15      148.77      122.29     15.14 o
   2   6  15      695.13      726.61     29.86 o
   3   6  15     2138.30     2051.13     70.79 o
   4   6  15      329.13      310.46     14.94 o
   5   6  15      128.01      120.55     12.92 o
   6   6  15      144.30      140.77     26.63 o
   7   6  15      324.98      329.57     20.99 o
   8   6  15       36.14       39.74      7.48 o
   9   6  15      114.11      102.17      9.05 o
  -8   7  15      117.94      158.76     16.65 o
  -7   7  15        2.56       23.94      8.97 o
  -6   7  15      845.27      977.66     43.03 o
  -5   7  15       68.76       92.66     14.38 o
  -4   7  15     1935.73     2022.56     76.75 o
  -3   7  15     1195.84     1137.62     37.23 o
  -2   7  15     1787.08     1653.79     53.29 o
  -1   7  15       28.56       44.20     14.43 o
   0   7  15     2241.97     2041.69     80.83 o
   1   7  15        6.67        9.26     11.02 o
   2   7  15     2104.57     2051.21     46.93 o
   3   7  15        3.13        1.31      4.47 o
   4   7  15      103.35      108.68     10.60 o
   5   7  15       51.53       40.96     11.36 o
   6   7  15      423.59      455.89     30.24 o
   7   7  15        2.87       -1.26      6.14 o
   8   7  15      299.49      253.90     17.32 o
  -8   8  15       92.89       80.23     11.20 o
  -7   8  15       77.51       95.94     11.02 o
  -6   8  15       20.62       21.52      9.16 o
  -5   8  15      285.14      322.00     24.90 o
  -4   8  15      223.87      197.22     20.38 o
  -3   8  15      582.86      644.30     34.98 o
  -2   8  15     1077.99     1030.12     35.37 o
  -1   8  15     7672.96     7431.65     97.77 o
   0   8  15      281.12      242.96     20.13 o
   1   8  15     4400.54     4361.87     88.24 o
   2   8  15      792.04      820.44     31.56 o
   3   8  15     4141.85     3962.98     79.09 o
   4   8  15        9.07       10.06      9.45 o
   5   8  15     1554.48     1524.55     41.65 o
   6   8  15      128.13      149.40     19.35 o
   7   8  15      190.44      148.93     11.29 o
   8   8  15        9.52       13.54      6.40 o
  -7   9  15        6.35        0.89      3.19 o
  -6   9  15      111.17      141.26     13.35 o
  -5   9  15      173.69      194.54     17.56 o
  -4   9  15      320.88      344.98     24.58 o
  -3   9  15      194.67      207.92     19.62 o
  -2   9  15      279.60      313.11     24.05 o
  -1   9  15      485.93      461.17     41.42 o
   0   9  15      255.27      201.51     27.93 o
   1   9  15        4.34      -12.33     12.64 o
   2   9  15      733.82      753.58     30.30 o
   3   9  15      619.81      594.11     26.61 o
   4   9  15       37.11       57.73     13.80 o
   5   9  15      572.07      494.04     21.39 o
   6   9  15        4.03        4.85      6.59 o
   7   9  15        0.71        6.04      9.53 o
  -6  10  15        1.10       -0.41      3.82 o
  -5  10  15        0.75       -4.62      8.02 o
  -4  10  15        1.56       -4.89      6.69 o
  -3  10  15       96.45      113.20     20.28 o
  -2  10  15       94.78      108.14     20.98 o
  -1  10  15      101.44      106.63     19.41 o
   0  10  15      247.43      220.57     28.45 o
   1  10  15        0.55        9.66      9.10 o
   2  10  15        5.42        8.43      5.87 o
   3  10  15       20.29       36.33      7.22 o
   4  10  15        1.72        2.06      9.19 o
   5  10  15       69.91       87.17     11.18 o
   6  10  15      370.73      283.53     24.05 o
  -5  11  15       21.65        1.15      3.11 o
  -4  11  15      448.82      484.67     29.77 o
  -3  11  15       37.42       54.72     11.64 o
  -2  11  15       51.00       54.36     14.08 o
  -1  11  15      593.71      624.84     41.69 o
   0  11  15      712.47      749.16     33.01 o
   1  11  15       98.50       94.83     12.65 o
   2  11  15      578.85      617.12     29.35 o
   3  11  15       42.27       39.73     12.05 o
   4  11  15        8.84        0.38      3.38 o
   5  11  15       13.78       13.10      5.48 o
  -3  12  15      134.26      164.57     14.18 o
  -2  12  15        8.01        1.84      3.25 o
  -1  12  15      331.20      319.29     17.65 o
   0  12  15       25.51       32.97      6.98 o
   1  12  15       59.00       92.13     10.07 o
   2  12  15      198.94      180.89     12.97 o
   3  12  15      265.76      243.73     44.58 o
 -10   0  16       31.65       32.21     10.00 o
  -8   0  16      535.09      511.27     47.68 o
  -6   0  16     1332.80     1248.63     47.87 o
  -4   0  16     8108.94     8162.92    137.00 o
  -2   0  16     8646.46     8644.49    116.08 o
   0   0  16    17537.11    17466.83    139.13 o
   2   0  16    19923.06    20772.70    159.64 o
   4   0  16    13441.28    14077.28    158.69 o
   6   0  16     1347.86     1231.63     31.81 o
   8   0  16      155.53      205.15     22.34 o
  10   0  16      225.66      244.50     17.95 o
 -10   1  16       12.93        9.67      5.10 o
  -9   1  16      380.72      363.91     25.25 o
  -8   1  16       75.03       95.84     16.75 o
  -7   1  16       15.45       15.32      8.16 o
  -6   1  16      491.28      423.13     22.04 o
  -5   1  16      694.42      682.78     31.87 o
  -4   1  16      181.37      160.29     14.58 o
  -3   1  16     1597.87     1881.94     66.31 o
  -2   1  16       23.53       35.84      6.18 o
  -1   1  16     4564.25     4401.42     41.08 o
   0   1  16      105.13      191.85      7.42 o
   1   1  16    14765.59    15444.60     96.28 o
   2   1  16      331.21      255.24     12.88 o
   3   1  16     3405.90     2962.99     46.42 o
   4   1  16       10.27       21.94      5.91 o
   5   1  16        6.01        3.59      3.49 o
   6   1  16      152.54      166.83     10.49 o
   7   1  16      964.39     1013.56     33.93 o
   8   1  16       38.20      100.79     14.17 o
   9   1  16       97.21       75.80     12.20 o
  10   1  16        0.45        7.39      6.84 o
 -10   2  16        7.13       33.57     18.78 o
  -9   2  16      202.42      217.72     19.14 o
  -8   2  16      494.49      468.37     33.30 o
  -7   2  16     1561.10     1551.96     57.88 o
  -6   2  16        2.15        3.99      6.38 o
  -5   2  16      492.28      436.45     37.55 o
  -4   2  16       23.55       34.48      8.65 o
  -3   2  16     1334.07     1399.40     54.35 o
  -2   2  16     1817.49     1557.57     34.94 o
  -1   2  16      945.12      918.66     24.11 o
   0   2  16     2139.83     2033.50     30.41 o
   1   2  16      676.57      679.31     19.44 o
   2   2  16      906.37      865.96     22.77 o
   3   2  16      858.97      737.57     22.56 o
   4   2  16     2014.36     1841.13     64.13 o
   5   2  16      817.70      702.41     43.86 o
   6   2  16      518.79      450.71     20.91 o
   7   2  16        2.74        3.38      5.71 o
   8   2  16      151.81      233.66     19.38 o
   9   2  16      126.48      145.34     12.81 o
  10   2  16       10.40       42.71      9.75 o
 -10   3  16       13.37       11.06      3.83 o
  -9   3  16        0.20       29.00     13.53 o
  -8   3  16      389.07      495.57     46.62 o
  -7   3  16      127.97      209.40     36.38 o
  -6   3  16      732.76      712.41     37.56 o
  -5   3  16      789.48      664.52     47.73 o
  -4   3  16     1509.67     1312.48     62.42 o
  -3   3  16      426.39      508.00     35.60 o
  -2   3  16        5.98       10.80      6.51 o
  -1   3  16     9823.10    10779.00     88.73 o
   0   3  16     5675.47     5699.02    103.57 o
   1   3  16      184.48      222.57     20.73 o
   2   3  16     7223.13     7653.78     87.91 o
   3   3  16       22.66       69.05     13.83 o
   4   3  16      321.07      356.25     29.40 o
   5   3  16        1.19       14.96     11.13 o
   6   3  16      132.05      128.45     11.86 o
   7   3  16       31.50       31.28      7.67 o
   8   3  16        6.20       -5.51      6.33 o
   9   3  16       18.90       30.86      8.13 o
  -9   4  16       63.61       93.57     17.29 o
  -8   4  16       48.99       47.73     10.45 o
  -7   4  16      358.19      376.24     41.38 o
  -6   4  16        7.53       14.59     13.45 o
  -5   4  16       16.21       35.48     14.48 o
  -4   4  16     1727.39     1773.02     75.64 o
  -3   4  16     1650.47     1704.80     68.87 o
  -2   4  16       21.32       23.59      6.42 o
  -1   4  16     2637.36     2760.42     48.26 o
   0   4  16     7580.44     8313.10     84.29 o
   1   4  16     4980.12     5263.38     90.65 o
   2   4  16       11.89       23.63      6.39 o
   3   4  16     5262.13     5459.81    108.74 o
   4   4  16      417.24      445.94     34.85 o
   5   4  16     1373.85     1289.08     28.22 o
   6   4  16       54.24       43.33      9.94 o
   7   4  16       49.33       57.28     15.79 o
   8   4  16       82.33      113.23     13.33 o
   9   4  16        1.87        0.04     13.62 o
  -9   5  16      181.03      156.86     15.64 o
  -8   5  16       86.85      121.82     13.70 o
  -7   5  16      202.41      239.49     45.48 o
  -6   5  16     1141.85     1091.13     54.69 o
  -5   5  16       77.88       61.71     11.41 o
  -4   5  16     4285.36     4516.79    125.48 o
  -3   5  16     1388.53     1217.20     62.55 o
  -2   5  16      931.82      932.29     51.38 o
  -1   5  16     2042.04     1973.24     42.95 o
   0   5  16     6403.79     6373.51     86.61 o
   1   5  16     2042.21     1836.01     56.52 o
   2   5  16      406.93      361.98     20.30 o
   3   5  16     1648.30     1765.71     64.77 o
   4   5  16        8.90        9.43      4.61 o
   5   5  16      913.82      984.14     27.28 o
   6   5  16      301.43      298.88     26.67 o
   7   5  16       34.50       60.91     17.70 o
   8   5  16      596.98      564.13     24.75 o
   9   5  16      184.78      180.11     18.94 o
  -9   6  16        4.08       19.10      7.60 o
  -8   6  16       79.76       52.09      6.91 o
  -7   6  16       98.47      167.54     46.84 o
  -6   6  16      212.56      211.47     29.22 o
  -5   6  16     1454.04     1520.16     75.72 o
  -4   6  16      336.28      279.32     18.85 o
  -3   6  16       58.62       81.60     19.36 o
  -2   6  16     2867.71     2711.94     94.18 o
  -1   6  16     1390.05     1544.81     68.04 o
   0   6  16     4376.46     4530.54     67.83 o
   1   6  16      300.73      252.51     22.17 o
   2   6  16     1025.40      995.50     35.14 o
   3   6  16     1958.99     1943.31     51.70 o
   4   6  16     2813.65     2565.95     41.85 o
   5   6  16       15.92       10.25      5.92 o
   6   6  16     1839.92     1721.37     61.28 o
   7   6  16        1.56        7.65      6.17 o
   8   6  16      374.32      400.90     19.04 o
   9   6  16       29.63       31.95      7.24 o
  -8   7  16       54.09       49.16     12.41 o
  -7   7  16      766.85      751.52     33.39 o
  -6   7  16      461.88      462.71     29.48 o
  -5   7  16      260.75      303.41     25.08 o
  -4   7  16      199.76      153.37     21.71 o
  -3   7  16      350.58      365.24     21.52 o
  -2   7  16      670.44      680.24     27.55 o
  -1   7  16     1697.69     1647.12     75.57 o
   0   7  16       57.06       70.03     16.52 o
   1   7  16     3373.14     3305.92    105.31 o
   2   7  16        0.23       12.44      4.33 o
   3   7  16      385.34      371.49     17.32 o
   4   7  16       18.61       21.11      8.86 o
   5   7  16      156.42      142.76     18.18 o
   6   7  16       25.87       14.25      7.99 o
   7   7  16      144.47      143.69     12.66 o
   8   7  16       63.82       78.37      7.34 o
  -8   8  16       16.87       30.65      7.60 o
  -7   8  16       97.06      106.17     11.15 o
  -6   8  16      128.56      130.58     18.24 o
  -5   8  16      123.40      126.29     15.64 o
  -4   8  16       25.23       33.40      8.32 o
  -3   8  16     1073.61     1112.06     51.80 o
  -2   8  16     1230.11     1270.91     39.38 o
  -1   8  16       12.50       26.98      7.75 o
   0   8  16     2063.22     2023.53     58.30 o
   1   8  16     1785.05     1830.13     56.99 o
   2   8  16      465.56      451.52     28.82 o
   3   8  16        3.09       10.83      8.19 o
   4   8  16      772.30      817.71     31.66 o
   5   8  16      125.54      204.31     16.12 o
   6   8  16        1.79       10.58      6.00 o
   7   8  16       12.63       13.07      7.13 o
  -7   9  16       23.92       29.28      7.41 o
  -6   9  16      194.65      173.76     14.35 o
  -5   9  16        2.81        8.07      5.64 o
  -4   9  16       66.49       70.66     16.82 o
  -3   9  16       25.76       31.21      9.84 o
  -2   9  16       47.50       40.53      9.55 o
  -1   9  16      113.60      119.09     22.05 o
   0   9  16        1.76        0.15      8.41 o
   1   9  16     2314.18     2293.10     89.76 o
   2   9  16      602.50      651.51     34.53 o
   3   9  16      491.13      481.53     23.58 o
   4   9  16      385.56      379.31     25.02 o
   5   9  16       20.69       22.75      5.97 o
   6   9  16        0.91        0.72      5.16 o
   7   9  16      241.58      195.12     12.93 o
  -6  10  16       27.65       33.34      6.35 o
  -5  10  16      392.53      359.09     18.47 o
  -4  10  16       73.28       69.30     10.00 o
  -3  10  16       86.73      120.71     20.07 o
  -2  10  16      142.56      142.16     22.54 o
  -1  10  16       76.47       79.29     16.78 o
   0  10  16     1232.66     1254.45     64.90 o
   1  10  16      630.76      722.23     35.53 o
   2  10  16       36.66       41.20     10.00 o
   3  10  16      664.93      706.91     26.18 o
   4  10  16      239.85      231.06     17.11 o
   5  10  16       28.41       42.72     11.76 o
   6  10  16       38.37       31.26      5.87 o
  -4  11  16      306.83      342.87     23.91 o
  -3  11  16      135.17      142.46     18.10 o
  -2  11  16      914.86      941.13     48.16 o
  -1  11  16      521.55      502.42     37.01 o
   0  11  16      334.50      353.93     23.29 o
   1  11  16       11.44       14.65      6.75 o
   2  11  16      214.48      210.74     17.09 o
   3  11  16       34.02       43.35     12.85 o
   4  11  16       57.57       71.18      8.28 o
   5  11  16       51.41       33.55      5.36 o
  -3  12  16       27.80       41.11      5.42 o
  -2  12  16       70.49       52.06      7.11 o
  -1  12  16        4.30        3.25      3.69 o
   0  12  16      601.48      618.07     24.20 o
   1  12  16       67.48       84.40      9.34 o
   2  12  16      217.44      214.05     20.13 o
   3  12  16       65.14       60.80     10.12 o
  -9   0  17       22.14       14.35     11.64 o
  -7   0  17       78.80       56.85     18.63 o
  -5   0  17      130.67      130.82     19.71 o
  -3   0  17     1482.52     1566.76     53.69 o
  -1   0  17      975.80     1162.27     25.25 o
   1   0  17     2496.38     2389.32     53.71 o
   3   0  17     1253.28     1315.84     45.69 o
   5   0  17      410.00      350.07     27.94 o
   7   0  17       93.70       77.81     32.21 o
   9   0  17      175.39      140.84     21.17 o
 -10   1  17       22.19       12.58      4.47 o
  -9   1  17       16.32      122.76     18.66 o
  -8   1  17        1.17        8.89      7.88 o
  -7   1  17       70.81      149.25     23.25 o
  -6   1  17       25.67       23.38      6.07 o
  -5   1  17       22.52       10.41      7.23 o
  -4   1  17      104.86      165.85     14.59 o
  -3   1  17     7828.07     8439.26    104.14 o
  -2   1  17     1175.15     1087.79     23.18 o
  -1   1  17      110.61       67.02      9.97 o
   0   1  17        0.19        5.30      1.97 o
   1   1  17       13.16        9.39      5.61 o
   2   1  17     8990.59     9532.73     78.77 o
   3   1  17       11.67       12.10      4.86 o
   4   1  17     2607.75     2909.45     51.55 o
   5   1  17      112.64       88.36     15.10 o
   6   1  17       43.11       23.21      5.99 o
   7   1  17      103.55      130.20     11.44 o
   8   1  17        0.06        2.53      6.31 o
   9   1  17       47.13       26.39      6.39 o
  10   1  17      110.69      126.60     13.63 o
 -10   2  17      155.97      119.18     22.35 o
  -9   2  17       52.96       63.42     11.32 o
  -8   2  17       30.57       46.95     13.12 o
  -7   2  17      196.94      233.43     24.40 o
  -6   2  17      311.57      322.91     21.69 o
  -5   2  17      266.90      241.18     29.58 o
  -4   2  17     3432.72     3376.49     94.48 o
  -3   2  17       18.92       42.36     10.55 o
  -2   2  17     3672.96     3362.91     52.52 o
  -1   2  17      181.57      212.40     11.96 o
   0   2  17     3757.05     3651.55     37.20 o
   1   2  17     2187.19     2271.26     36.90 o
   2   2  17     2675.76     2534.00     40.30 o
   3   2  17       36.66       40.99      6.07 o
   4   2  17     1290.34     1134.71     51.12 o
   5   2  17      323.42      355.21     31.67 o
   6   2  17     2407.81     2521.29     39.59 o
   7   2  17      164.75      136.05     12.86 o
   8   2  17     2234.66     2445.19     56.96 o
   9   2  17       36.37       52.12      8.10 o
  10   2  17      226.14      238.51     18.11 o
 -10   3  17        3.39       10.08      3.36 o
  -9   3  17      143.30      136.00     21.27 o
  -8   3  17      200.95      247.63     34.37 o
  -7   3  17     1441.79     1614.18     85.20 o
  -6   3  17       14.32       15.38      8.54 o
  -5   3  17      819.55      788.34     51.90 o
  -4   3  17      610.24      713.19     46.01 o
  -3   3  17     5402.25     5514.70    115.56 o
  -2   3  17      459.30      525.92     21.84 o
  -1   3  17    27378.92    27344.77    347.36 o
   0   3  17     1693.50     2391.71     58.43 o
   1   3  17    11457.09    12171.95    261.44 o
   2   3  17     3060.13     3595.61     51.90 o
   3   3  17     5767.38     5786.27    109.06 o
   4   3  17      673.56      619.20     40.13 o
   5   3  17     1349.60     1410.32     41.13 o
   6   3  17      446.74      517.29     21.61 o
   7   3  17       71.12       82.88     10.56 o
   8   3  17        2.15       11.44      9.21 o
   9   3  17       83.74       94.57     12.26 o
  -9   4  17       42.75       65.41     11.04 o
  -8   4  17       41.21       65.14     19.93 o
  -7   4  17        4.49       32.16     17.94 o
  -6   4  17      472.68      555.83     47.85 o
  -5   4  17      103.65       84.66     12.90 o
  -4   4  17     5100.52     4930.22    125.85 o
  -3   4  17      544.51      672.10     43.63 o
  -2   4  17     5736.07     5471.64     72.80 o
  -1   4  17     2206.25     2437.09     45.96 o
   0   4  17     1745.88     1596.01     35.88 o
   1   4  17     2455.52     2614.00     66.00 o
   2   4  17     2506.55     2288.18     45.96 o
   3   4  17      575.79      600.26     37.52 o
   4   4  17       46.70       24.23      9.75 o
   5   4  17      135.61      177.51     11.25 o
   6   4  17      600.74      593.75     22.43 o
   7   4  17      541.32      626.63     30.30 o
   8   4  17      595.79      620.98     27.38 o
   9   4  17       57.45       51.95      8.71 o
  -9   5  17        7.50       14.79      5.54 o
  -8   5  17      170.31      148.61     21.69 o
  -7   5  17     1215.24     1203.81    116.29 o
  -6   5  17      620.09      667.50     50.00 o
  -5   5  17      389.41      345.59     25.23 o
  -4   5  17      109.42      164.94     25.47 o
  -3   5  17      467.66      442.16     37.76 o
  -2   5  17      634.59      733.00     45.94 o
  -1   5  17     5314.46     5513.93     73.26 o
   0   5  17       70.97      104.27     10.34 o
   1   5  17     2238.89     2278.79     64.26 o
   2   5  17       32.71       39.91      9.09 o
   3   5  17      247.05      192.03     22.44 o
   4   5  17       61.76       46.15      7.04 o
   5   5  17     4087.09     3887.74     54.29 o
   6   5  17       16.65       54.30     11.07 o
   7   5  17      367.64      344.76     27.71 o
   8   5  17       14.91       30.34      9.45 o
   9   5  17       39.19       36.79      5.02 o
  -9   6  17       68.56       79.33     11.78 o
  -8   6  17       67.17       99.00     12.09 o
  -7   6  17     1471.36     1343.05     51.77 o
  -6   6  17      119.74      120.01     22.12 o
  -5   6  17     5961.03     5677.01    142.03 o
  -4   6  17     2506.12     2451.20     68.98 o
  -3   6  17      703.46      612.48     47.49 o
  -2   6  17     1099.05     1028.80     58.12 o
  -1   6  17       59.57       58.06     15.80 o
   0   6  17     2031.34     2124.15     47.04 o
   1   6  17      103.03      119.05     15.54 o
   2   6  17        3.57        2.46      5.18 o
   3   6  17        3.91      -14.72     10.59 o
   4   6  17        4.09        4.02      4.55 o
   5   6  17      132.28      119.98     11.69 o
   6   6  17      189.39      230.23     22.26 o
   7   6  17      144.28      119.85     12.82 o
   8   6  17      116.16      116.52     15.29 o
  -8   7  17        2.35        7.87      6.11 o
  -7   7  17       80.15       95.62     21.77 o
  -6   7  17       37.96       26.50      9.24 o
  -5   7  17      482.37      436.76     29.80 o
  -4   7  17        1.06        2.61      6.93 o
  -3   7  17      429.12      465.27     24.19 o
  -2   7  17       23.43       14.81      4.91 o
  -1   7  17      433.58      461.15     39.64 o
   1   7  17      457.98      425.82     38.07 o
   2   7  17      211.59      167.11     10.16 o
   3   7  17        0.34        6.20      4.53 o
   4   7  17       45.52       56.31      8.57 o
   5   7  17       64.17       52.61      8.82 o
   6   7  17      176.00      149.71     17.13 o
   7   7  17       85.51       79.70      9.74 o
   8   7  17       10.95       10.90      5.71 o
  -8   8  17       38.45       20.46      6.08 o
  -7   8  17        0.64        7.37      4.39 o
  -6   8  17      563.06      599.01     29.89 o
  -5   8  17       31.94       58.78     45.37 o
  -4   8  17      265.35      248.55     23.88 o
  -3   8  17      109.60      125.33     15.83 o
  -2   8  17     2716.55     2746.63     69.61 o
  -1   8  17       77.68       75.05     12.17 o
   0   8  17     2248.95     2252.99     77.51 o
   1   8  17      351.90      363.93     28.86 o
   2   8  17      223.83      261.93     20.76 o
   3   8  17       24.71       21.06      7.57 o
   4   8  17       27.43       41.45     19.79 o
   5   8  17       42.88       53.63      8.97 o
   6   8  17      454.26      464.45     21.67 o
   7   8  17        0.62        3.97      3.40 o
  -7   9  17       67.43       84.72     11.08 o
  -6   9  17       70.53       93.37     10.28 o
  -5   9  17      194.85      192.58     17.11 o
  -4   9  17       12.97        3.56      8.13 o
  -3   9  17      364.64      371.10     25.75 o
  -2   9  17       32.62       44.74     17.58 o
  -1   9  17     1897.28     1921.29     68.23 o
   0   9  17      491.37      466.67     40.40 o
   1   9  17     1651.12     1699.87     77.11 o
   2   9  17        2.76        6.39      6.95 o
   3   9  17      853.30      840.73     39.16 o
   4   9  17       48.03       39.50      9.57 o
   5   9  17      128.56      130.42     11.17 o
   6   9  17       80.93       62.97      9.92 o
   7   9  17      229.99      231.85     13.39 o
  -5  10  17        0.97        5.07     10.34 o
  -4  10  17      315.66      335.33     20.24 o
  -3  10  17      231.84      240.54     18.43 o
  -2  10  17     1256.69     1339.51     64.89 o
  -1  10  17       58.58       49.02     13.27 o
   0  10  17     1260.51     1297.32     64.71 o
   1  10  17      678.55      748.25     35.30 o
   2  10  17      390.29      397.35     25.70 o
   3  10  17      410.40      412.90     27.28 o
   4  10  17      555.58      556.70     41.60 o
   5  10  17       22.48       21.56     10.13 o
   6  10  17      421.43      407.13     17.38 o
  -4  11  17        3.00       10.77      5.71 o
  -3  11  17      381.73      468.06     30.61 o
  -2  11  17        0.30       -3.62      6.78 o
  -1  11  17      664.22      784.80     44.82 o
   0  11  17        9.83       -4.39      6.42 o
   1  11  17      615.92      666.66     30.10 o
   2  11  17       71.86       66.92      9.92 o
   3  11  17      714.18      708.02     41.84 o
   4  11  17       92.74       86.21      9.09 o
   5  11  17      398.01      379.36     22.96 o
  -3  12  17      259.72      254.70     18.42 o
  -2  12  17      174.93      215.20     12.71 o
  -1  12  17       14.61        7.81      3.29 o
   0  12  17       59.29       61.15      8.04 o
   1  12  17       30.98       44.15      7.15 o
   2  12  17      150.63      190.06     18.49 o
   3  12  17       48.45       35.50      7.79 o
 -10   0  18        7.74        2.42      5.88 o
  -8   0  18       32.79       31.29     15.11 o
  -6   0  18     1399.71     1392.09     92.35 o
  -4   0  18     1025.16      856.87     46.16 o
  -2   0  18      281.02      228.78     13.31 o
   0   0  18     1885.81     1589.94     45.46 o
   2   0  18    14121.78    14206.33    141.01 o
   4   0  18     9964.57     9689.81    137.70 o
   6   0  18     3291.59     3324.90     79.83 o
   8   0  18      177.00      198.37     20.86 o
 -10   1  18        1.90       13.26      4.38 o
  -9   1  18     1004.58     1103.28     97.48 o
  -8   1  18        0.10       17.32     10.34 o
  -7   1  18     2015.57     1936.73     66.26 o
  -6   1  18       42.02       33.01      7.69 o
  -5   1  18     1748.88     1715.42     51.70 o
  -4   1  18      102.55       86.33     11.77 o
  -3   1  18     6869.56     7117.75     83.62 o
  -2   1  18      968.64     1157.46     24.57 o
  -1   1  18      929.64      788.95     19.66 o
   0   1  18       52.66       47.85      4.62 o
   1   1  18     1660.21     1424.80     53.59 o
   2   1  18      256.37      296.74     27.11 o
   3   1  18    12441.93    12603.19    100.90 o
   4   1  18       14.93       39.12     15.15 o
   5   1  18      844.18      772.58     44.69 o
   6   1  18       66.93       73.45      7.09 o
   7   1  18      284.99      309.63     16.70 o
   8   1  18      132.29      148.50     18.23 o
   9   1  18       52.64       68.58     10.69 o
  10   1  18        0.12       27.40      7.61 o
 -10   2  18       74.06       88.59     13.70 o
  -9   2  18       39.28       43.29      9.58 o
  -8   2  18      136.87      190.71     25.90 o
  -7   2  18       17.84       57.27     23.17 o
  -6   2  18     3013.25     3265.70     85.22 o
  -5   2  18        5.10       26.89     13.66 o
  -4   2  18     2072.88     2174.94     77.46 o
  -3   2  18      286.30      224.45     22.36 o
  -2   2  18     7768.64     8131.41     83.06 o
  -1   2  18      665.38      802.51     19.37 o
   0   2  18     9554.26     9982.91     64.82 o
   1   2  18     4809.44     5341.80     67.88 o
   2   2  18     1365.76     1317.29     65.56 o
   3   2  18     2067.03     2206.52     41.29 o
   4   2  18       41.14       30.82     10.47 o
   5   2  18      461.89      451.17     35.74 o
   6   2  18     2766.55     2705.79     41.55 o
   7   2  18        4.33       13.47      6.36 o
   8   2  18       23.94       65.97     12.31 o
   9   2  18       78.36       98.26     10.33 o
 -10   3  18        0.07        1.80      5.05 o
  -9   3  18       20.79       18.24     13.43 o
  -8   3  18       98.62      128.77     27.21 o
  -7   3  18      278.12      291.50     39.62 o
  -6   3  18      234.25      225.96     22.17 o
  -5   3  18       54.82       51.63     15.70 o
  -4   3  18      707.89      619.54     43.28 o
  -3   3  18      230.05      182.85     22.05 o
  -2   3  18     5028.72     5092.57     68.60 o
  -1   3  18      524.19      585.74     21.76 o
   0   3  18     1114.77     1163.59     27.76 o
   1   3  18      818.65      940.05     38.68 o
   2   3  18        3.90       16.23      7.09 o
   3   3  18       39.23       52.99     12.47 o
   4   3  18     1384.37     1256.32     57.19 o
   5   3  18      523.76      557.09     16.04 o
   6   3  18     5172.00     5146.12     65.12 o
   7   3  18      143.36      141.54     13.26 o
   8   3  18      442.84      498.39     25.51 o
   9   3  18        3.50        0.35      4.97 o
  -9   4  18      222.75      211.34     16.28 o
  -8   4  18      196.21      236.55     30.08 o
  -7   4  18      562.75      561.13     49.23 o
  -6   4  18      102.67      103.97     22.86 o
  -5   4  18        4.88        5.53      5.84 o
  -4   4  18        8.68       18.49     10.79 o
  -3   4  18      927.05      950.17     51.83 o
  -2   4  18      653.86      635.16     25.45 o
  -1   4  18     1652.26     1766.77     39.91 o
   0   4  18      448.31      526.00     20.88 o
   1   4  18     1055.02      997.12     41.93 o
   2   4  18      199.22      203.66     20.46 o
   3   4  18      474.59      430.05     31.99 o
   4   4  18        2.41       12.50      9.80 o
   5   4  18       58.55       65.26      7.43 o
   6   4  18       32.64       34.60      8.53 o
   7   4  18       39.32       51.69     10.52 o
   8   4  18        0.19       34.47     10.97 o
   9   4  18       55.33       40.71      6.84 o
  -9   5  18       89.41       81.97      9.67 o
  -8   5  18       34.83       35.13      9.58 o
  -7   5  18     1055.35     1107.14     62.58 o
  -6   5  18       10.70       -8.32      8.47 o
  -5   5  18      966.48      856.98     39.45 o
  -4   5  18        8.53       18.18     11.72 o
  -3   5  18       87.60       60.29     14.50 o
  -2   5  18       98.17      100.82     16.44 o
  -1   5  18        6.49       38.26     13.35 o
   0   5  18     3296.15     3582.84     58.36 o
   1   5  18      818.68      820.57     39.73 o
   2   5  18       88.08       77.27      9.91 o
   3   5  18     1741.01     1739.42     66.21 o
   4   5  18      730.24      694.92     20.49 o
   5   5  18       31.28      106.65     12.32 o
   6   5  18     1206.80     1143.12     34.19 o
   7   5  18      329.36      321.92     58.34 o
   8   5  18        5.31       15.90      5.90 o
   9   5  18       96.63       89.96      9.30 o
  -9   6  18       27.35       48.66      9.72 o
  -8   6  18      262.16      307.47     31.95 o
  -7   6  18      100.91      117.48     15.52 o
  -6   6  18      394.52      431.30     43.09 o
  -5   6  18        0.01       81.42     26.70 o
  -4   6  18      521.81      535.54     32.21 o
  -3   6  18       21.28       12.91     10.21 o
  -2   6  18      720.24      624.96     45.51 o
  -1   6  18      949.90     1022.46     54.65 o
   0   6  18     5484.85     5519.75    100.33 o
   1   6  18        0.34       13.68      7.01 o
   2   6  18      851.13      936.76     34.52 o
   3   6  18      403.66      341.04     16.19 o
   4   6  18       71.26       70.29     12.21 o
   5   6  18       94.78       86.52     10.46 o
   6   6  18      767.93      789.38     26.99 o
   7   6  18       40.32       27.69      9.53 o
   8   6  18      102.72       96.71      9.63 o
  -8   7  18       38.08       14.32      8.48 o
  -7   7  18     1507.35     1528.06     69.04 o
  -6   7  18      122.22      125.34     14.77 o
  -5   7  18     1375.10     1483.49     52.50 o
  -4   7  18       65.42       48.07     11.04 o
  -3   7  18     2234.56     2107.54     50.08 o
  -2   7  18     1127.82     1118.01     44.92 o
  -1   7  18     3585.85     3543.81     76.82 o
   0   7  18     2597.97     2861.73     97.94 o
   1   7  18     3485.96     3349.82     59.76 o
   2   7  18      522.40      509.56     19.69 o
   3   7  18     3114.34     3064.57     50.04 o
   4   7  18     3317.15     3367.43     93.17 o
   5   7  18      654.88      687.61     25.49 o
   6   7  18      672.01      623.30     39.11 o
   7   7  18      194.24      231.98     14.80 o
   8   7  18       18.92       17.20      5.58 o
  -8   8  18       26.95       16.35      5.58 o
  -7   8  18      244.82      256.05     25.16 o
  -6   8  18      278.31      287.23     38.00 o
  -5   8  18      133.07      153.42     20.67 o
  -4   8  18      743.99      867.30     39.94 o
  -3   8  18      269.19      216.05     20.29 o
  -2   8  18     1059.92     1069.92     43.54 o
  -1   8  18       21.08       29.36     11.35 o
   0   8  18     2059.05     2196.39     63.38 o
   1   8  18     1279.74     1134.32     36.77 o
   2   8  18      234.74      260.40     17.99 o
   3   8  18       80.28       85.86     10.42 o
   4   8  18       64.39       65.74     17.54 o
   5   8  18       20.20       51.03      9.33 o
   6   8  18        9.21       12.48      5.23 o
   7   8  18       22.71       29.53      7.20 o
  -7   9  18      142.41      151.88     14.18 o
  -6   9  18       84.70       78.93      9.23 o
  -5   9  18      102.78      139.54     14.47 o
  -4   9  18       56.88       82.46     12.34 o
  -3   9  18      475.32      548.91     30.86 o
  -2   9  18       88.89       73.68     12.04 o
  -1   9  18       15.01       13.77      8.33 o
   0   9  18      143.30      163.30     17.39 o
   1   9  18       37.55       62.56     15.58 o
   2   9  18        1.66       -0.70      9.43 o
   3   9  18      852.25      882.48     39.49 o
   4   9  18      349.11      346.03     35.90 o
   5   9  18     1501.83     1270.41     63.69 o
   6   9  18      172.20      180.07     15.08 o
   7   9  18      329.82      248.35     21.01 o
  -5  10  18       16.70        2.37      3.01 o
  -4  10  18       17.64       25.65      7.23 o
  -3  10  18       16.54       11.93      5.59 o
  -2  10  18        0.21       -1.21      7.42 o
  -1  10  18      574.65      586.03     42.43 o
   0  10  18     1008.08     1097.46     59.25 o
   1  10  18     1667.26     1654.69     51.75 o
   2  10  18        1.64        6.62      5.85 o
   3  10  18      490.91      499.27     27.63 o
   4  10  18      109.89      131.92     21.40 o
   5  10  18      126.16      129.48     12.41 o
   6  10  18      269.01      228.72     12.53 o
  -4  11  18       53.35       46.65      8.47 o
  -3  11  18        9.21       16.07      7.27 o
  -2  11  18      271.76      280.89     25.01 o
  -1  11  18      668.11      769.43     43.16 o
   0  11  18      328.35      356.76     21.99 o
   1  11  18      237.84      352.50     21.60 o
   2  11  18        0.75        4.50      7.21 o
   3  11  18        5.90       12.63      8.97 o
   4  11  18       82.43       68.50      7.80 o
  -3  12  18        5.82        6.77      4.07 o
  -2  12  18      372.91      404.35     36.43 o
  -1  12  18       26.63       46.82      6.98 o
   0  12  18      470.66      555.16     35.50 o
   1  12  18        1.41       -0.12      3.48 o
   2  12  18      373.23      386.69     25.36 o
   3  12  18       50.18       42.62      8.38 o
  -9   0  19      113.47      116.07     21.05 o
  -7   0  19      220.06      186.51     31.11 o
  -5   0  19      862.15      769.66     49.18 o
  -3   0  19     2422.02     2255.94     66.51 o
  -1   0  19    19683.63    19261.18    108.19 o
   1   0  19       36.87       24.39      6.88 o
   3   0  19       25.48       53.88      9.86 o
   5   0  19      132.28      113.83     16.73 o
   7   0  19     2797.42     2830.25     62.66 o
   9   0  19        3.27      -15.38     10.26 o
 -10   1  19        0.90       12.36     12.80 o
  -9   1  19        0.38       39.45     11.13 o
  -8   1  19      325.31      337.72     27.23 o
  -7   1  19       22.98       37.91     14.04 o
  -6   1  19      160.90      143.08     12.28 o
  -5   1  19      661.16      719.04     79.14 o
  -4   1  19     1228.11     1221.21     39.71 o
  -3   1  19      100.17       84.76     16.28 o
  -2   1  19     7494.66     8039.88     65.43 o
  -1   1  19     3240.29     3271.24     61.47 o
   0   1  19    17817.95    19023.06    109.82 o
   1   1  19     6638.04     6969.19     69.70 o
   2   1  19     2368.90     2190.46     40.49 o
   3   1  19        5.72        9.17      4.51 o
   4   1  19    10774.89    10874.18    103.42 o
   5   1  19      341.94      346.46     30.69 o
   6   1  19      451.51      440.99     16.90 o
   7   1  19      332.42      320.79     17.12 o
   8   1  19      473.44      598.91     28.53 o
   9   1  19       24.00       10.43      6.11 o
 -10   2  19      100.48       90.05     12.89 o
  -9   2  19       64.78       72.12     21.04 o
  -8   2  19     1007.74     1089.91     70.44 o
  -7   2  19      491.78      566.38     94.78 o
  -6   2  19       41.35       41.10     11.05 o
  -5   2  19     1783.86     1951.16     80.17 o
  -4   2  19       33.50       85.69     17.13 o
  -3   2  19     1722.43     1732.63     62.55 o
  -2   2  19       14.72       14.11      5.11 o
  -1   2  19       19.80       32.05      5.43 o
   0   2  19      873.18      861.41     20.27 o
   1   2  19     6505.07     6879.91    120.87 o
   2   2  19     1384.93     1780.33     35.95 o
   3   2  19     5661.34     5881.73     95.81 o
   4   2  19        1.89        9.03      6.75 o
   5   2  19     2242.50     2155.16     38.84 o
   6   2  19      224.91      217.24     12.62 o
   7   2  19     1087.58     1154.27     35.90 o
   8   2  19       11.62       18.88      7.94 o
   9   2  19        2.14        2.15      4.55 o
 -10   3  19        6.37       27.06      7.19 o
  -9   3  19       31.36       32.12      8.33 o
  -8   3  19       93.65      166.13     28.96 o
  -7   3  19       31.30       62.06     14.19 o
  -6   3  19      129.61      150.46     18.42 o
  -5   3  19      554.50      538.13     30.93 o
  -4   3  19      194.06      171.61     23.46 o
  -3   3  19     3883.09     3862.93     98.33 o
  -2   3  19     1911.10     2357.28     47.35 o
  -1   3  19      779.72      891.38     27.10 o
   0   3  19      390.29      439.30     17.14 o
   1   3  19     4819.45     5224.60     59.33 o
   2   3  19     1290.74     1584.36     54.94 o
   3   3  19      774.54      847.25     43.78 o
   4   3  19       50.15       26.35     10.49 o
   5   3  19     1456.96     1569.64     27.01 o
   6   3  19      131.23      196.42     14.07 o
   7   3  19      225.28      230.72     16.54 o
   8   3  19       17.83       64.38     13.01 o
   9   3  19        2.61        0.30      4.68 o
  -9   4  19      108.95      110.18     12.31 o
  -8   4  19      329.16      339.37     34.65 o
  -7   4  19       37.20       79.60     21.13 o
  -6   4  19       86.85      136.62     25.27 o
  -5   4  19      335.82      304.01     23.71 o
  -4   4  19      416.45      374.78     35.56 o
  -3   4  19       60.40       75.88     17.01 o
  -2   4  19      525.96      487.98     22.61 o
  -1   4  19     2895.87     3237.50     54.91 o
   0   4  19     5062.72     5321.95     80.32 o
   1   4  19     1050.70     1116.36     45.87 o
   2   4  19      598.65      534.45     33.63 o
   3   4  19      883.44      868.27     45.94 o
   4   4  19      673.63      672.59     43.78 o
   5   4  19      581.76      616.64     20.48 o
   6   4  19      110.13       76.38      8.96 o
   7   4  19      119.94      105.56     13.08 o
   8   4  19       82.12       92.02     14.05 o
   9   4  19       28.51       22.75      6.23 o
  -9   5  19      131.08      120.66     10.60 o
  -8   5  19       22.33       25.09      8.29 o
  -7   5  19      391.11      432.92     40.28 o
  -6   5  19      294.05      247.75     31.59 o
  -5   5  19     1126.04     1127.52     45.26 o
  -4   5  19       51.96       54.16     15.23 o
  -3   5  19      856.50      860.06     52.52 o
  -2   5  19      124.53       73.39      9.75 o
  -1   5  19      658.12      630.18     25.76 o
   0   5  19      106.01       62.06     12.04 o
   1   5  19     1359.09     1188.80     49.21 o
   2   5  19     1600.86     1676.36     61.46 o
   3   5  19        1.21        8.88      6.94 o
   4   5  19       11.25       10.76      4.23 o
   5   5  19       33.36       37.87      8.07 o
   6   5  19       91.70      118.43     12.03 o
   7   5  19      105.81       86.00     15.08 o
   8   5  19      337.42      301.65     25.64 o
   9   5  19       19.85       17.76      5.23 o
  -9   6  19      169.02      125.31     13.33 o
  -8   6  19      192.72      191.77     14.87 o
  -7   6  19        1.14       12.31     10.69 o
  -6   6  19       59.06       76.08     20.20 o
  -5   6  19     2057.64     2019.34     92.09 o
  -4   6  19      556.86      495.51     35.22 o
  -3   6  19     2456.55     2317.72     64.03 o
  -2   6  19     1598.08     1537.29     70.58 o
  -1   6  19     6872.45     6710.90    137.97 o
   0   6  19      168.80      194.40     20.00 o
   1   6  19     2550.05     2512.63     73.03 o
   2   6  19     1167.32     1119.19     51.48 o
   3   6  19     1649.53     1580.41     48.11 o
   4   6  19      192.94      139.31     13.22 o
   5   6  19      941.22      935.21     38.77 o
   6   6  19        4.31       10.21      5.27 o
   7   6  19      152.17      135.86     12.50 o
   8   6  19        3.64        1.22      7.86 o
  -8   7  19       11.72        1.01      5.43 o
  -7   7  19        0.03       64.48     17.72 o
  -6   7  19       36.46       70.84     18.60 o
  -5   7  19      155.21      201.69     31.15 o
  -4   7  19     2141.24     2374.00     98.26 o
  -3   7  19      686.10      605.10     33.83 o
  -2   7  19     7627.25     7786.81    124.19 o
  -1   7  19      538.88      590.52     46.17 o
   0   7  19     3717.46     3832.75    115.73 o
   1   7  19      406.84      355.65     19.62 o
   2   7  19     2654.64     2482.20     43.22 o
   3   7  19      939.32      909.99     33.37 o
   4   7  19     1541.84     1448.57     64.94 o
   5   7  19        7.90       18.82      7.22 o
   6   7  19      233.12      232.45     13.80 o
   7   7  19        0.88       11.15      7.52 o
   8   7  19       23.40       39.49     17.15 o
  -7   8  19      526.31      526.77     34.70 o
  -6   8  19       73.10       54.46     16.16 o
  -5   8  19       96.70      116.49     14.68 o
  -4   8  19        0.28        3.13      5.96 o
  -3   8  19      177.06      162.96     17.46 o
  -2   8  19      968.58      979.05     48.59 o
  -1   8  19      565.42      600.32     32.33 o
   0   8  19      828.42      858.56     38.49 o
   1   8  19       29.76       32.00      8.45 o
   2   8  19        2.81        2.51      5.20 o
   3   8  19      223.28      201.73     16.25 o
   4   8  19        8.56        6.16     12.48 o
   5   8  19     2033.28     1939.56     56.34 o
   6   8  19      113.93      131.19     15.26 o
   7   8  19      337.00      324.35     35.37 o
  -7   9  19      271.03      227.48     16.68 o
  -6   9  19       55.50       59.95     12.88 o
  -5   9  19      320.04      366.73     37.30 o
  -4   9  19      425.11      502.36     28.06 o
  -3   9  19      463.93      523.73     29.48 o
  -2   9  19      762.13      875.02     38.53 o
  -1   9  19      880.65      950.44     40.52 o
   0   9  19      281.53      308.18     23.31 o
   1   9  19     1687.04     1781.92     45.42 o
   2   9  19      195.41      179.35     37.68 o
   3   9  19      100.08      141.06     15.99 o
   4   9  19        2.85       -5.00      8.62 o
   5   9  19       29.21       72.27     19.84 o
   6   9  19      136.25      121.51     12.19 o
  -5  10  19        0.55       23.90      7.54 o
  -4  10  19       30.55       44.18     10.49 o
  -3  10  19        3.03       17.01      5.98 o
  -2  10  19      782.42      801.12     33.61 o
  -1  10  19        0.70       -5.04      7.43 o
   0  10  19     1194.00     1299.70     62.01 o
   1  10  19     1683.99     1677.67     51.48 o
   2  10  19      262.94      248.66     20.36 o
   3  10  19      400.91      425.11     36.32 o
   4  10  19       17.46       28.23     11.30 o
   5  10  19       87.51       80.09      9.80 o
  -3  11  19      220.33      249.67     20.12 o
  -2  11  19      280.68      332.07     26.09 o
  -1  11  19      118.08      131.38     17.67 o
   0  11  19      278.22      308.61     19.96 o
   1  11  19       54.28       42.01     11.17 o
   2  11  19      390.75      365.43     21.04 o
   3  11  19       98.15      100.48     15.42 o
   4  11  19      156.78       88.09      6.59 o
  -3  12  19      226.70      220.43     15.68 o
  -2  12  19      477.61      602.48     29.44 o
  -1  12  19     1176.07     1210.53     49.25 o
   0  12  19       71.89       52.13     10.69 o
   1  12  19       18.73       13.40      3.49 o
   2  12  19      255.14      255.94     19.77 o
 -10   0  20       94.77       90.79     12.16 o
  -8   0  20       24.48       60.34     19.49 o
  -6   0  20        1.26        0.37      7.03 o
  -4   0  20      849.45      824.47     46.29 o
  -2   0  20     2600.06     3073.56     50.73 o
   0   0  20     3617.87     3849.05     75.84 o
   2   0  20      342.76      460.85     27.04 o
   4   0  20      464.96      443.80     30.66 o
   6   0  20       47.17       74.02     14.55 o
   8   0  20        2.71        6.12     12.24 o
 -10   1  20        6.53       24.82      9.00 o
  -9   1  20        9.96        8.97      7.76 o
  -8   1  20       11.78       26.74     14.14 o
  -7   1  20        2.59        0.48     15.59 o
  -6   1  20      127.02      122.40     12.09 o
  -5   1  20      103.69      113.04     18.08 o
  -4   1  20       51.89       81.38     11.21 o
  -3   1  20       14.27       28.24     12.09 o
  -2   1  20        3.33       49.97      6.02 o
  -1   1  20     2322.23     2319.27     33.15 o
   0   1  20     8474.35     9087.49    193.82 o
   1   1  20        0.54        9.12      5.08 o
   2   1  20     4819.82     4771.80     96.05 o
   3   1  20      602.92      605.15     23.29 o
   4   1  20     1025.79     1097.53     94.52 o
   5   1  20      486.32      453.13     34.80 o
   6   1  20     1526.89     1467.51     30.51 o
   7   1  20      434.66      478.70     20.46 o
   8   1  20      228.99      223.30     18.21 o
   9   1  20        0.61       -2.88      5.23 o
 -10   2  20       10.78       24.79      8.17 o
  -9   2  20       44.02       47.28      7.47 o
  -8   2  20      167.56      171.73     19.92 o
  -7   2  20     2249.93     2264.67    149.63 o
  -6   2  20       38.23       29.97      8.05 o
  -5   2  20     5043.20     4726.39    126.46 o
  -4   2  20     1981.69     2151.03     78.32 o
  -3   2  20     6368.74     5991.25    117.24 o
  -2   2  20      138.21      139.25     11.64 o
  -1   2  20    10073.29    10215.18     72.07 o
   0   2  20      583.35      684.46     22.92 o
   1   2  20     7395.28     7826.27     96.50 o
   2   2  20      236.46      288.42     15.13 o
   3   2  20     4392.31     4749.23     63.65 o
   4   2  20      147.61      126.53     19.04 o
   5   2  20      647.49      584.59     17.62 o
   6   2  20        3.25        5.21      5.50 o
   7   2  20       86.39      102.77     10.09 o
   8   2  20        8.26       23.68      8.06 o
   9   2  20       21.47       22.74      6.89 o
  -9   3  20       15.09       19.90     11.45 o
  -8   3  20      290.33      339.37     37.07 o
  -7   3  20      717.37      711.68     59.57 o
  -6   3  20      356.32      397.55     42.62 o
  -5   3  20      114.11      134.32     16.53 o
  -4   3  20     1604.60     1462.26     66.61 o
  -3   3  20        6.19       10.68      8.31 o
  -2   3  20     3057.28     2812.19     52.64 o
  -1   3  20     3993.00     4467.27     64.03 o
   0   3  20     4166.69     4027.42     83.24 o
   1   3  20       55.58       69.87      9.88 o
   2   3  20     2265.57     1982.16     62.93 o
   3   3  20      588.06      623.21     38.21 o
   4   3  20     2538.38     2514.41     82.96 o
   5   3  20      272.64      292.39     12.68 o
   6   3  20     1171.91     1226.89     32.50 o
   7   3  20      136.65      152.81     13.82 o
   8   3  20     1467.29     1659.94     53.71 o
   9   3  20       38.85       41.19      8.00 o
  -9   4  20      255.67      246.76     16.54 o
  -8   4  20       32.91       25.87     12.14 o
  -7   4  20      718.55      803.33     57.16 o
  -6   4  20        0.13       60.27     20.63 o
  -5   4  20      864.51      915.70     40.98 o
  -4   4  20      196.14      194.14     26.62 o
  -3   4  20     3888.92     3940.90    105.89 o
  -2   4  20      550.28      572.17     24.80 o
  -1   4  20     5769.54     5987.10    135.60 o
   0   4  20      908.28     1178.13     46.95 o
   1   4  20     4575.00     4482.60     93.50 o
   2   4  20     1458.51     1665.49     60.14 o
   3   4  20     1028.96     1018.53     50.59 o
   4   4  20      231.49      271.34     16.50 o
   5   4  20     3252.53     3224.08     42.94 o
   6   4  20      525.64      508.19     21.27 o
   7   4  20      250.92      313.80     21.48 o
   8   4  20      118.80      140.72     16.53 o
   9   4  20      184.29      177.97     13.25 o
  -9   5  20        0.27        6.65      6.47 o
  -8   5  20       22.16       50.67     11.03 o
  -7   5  20      253.91      255.87     22.71 o
  -6   5  20       30.07       38.52     16.49 o
  -5   5  20       66.96       78.79     19.27 o
  -4   5  20      603.49      555.42     37.83 o
  -3   5  20       10.71       -6.80     10.79 o
  -2   5  20     6301.41     6769.65     87.32 o
  -1   5  20      941.33      967.50     32.27 o
   0   5  20     1265.31     1273.74     50.01 o
   1   5  20     3386.49     3746.42     88.90 o
   2   5  20     6408.80     6298.54    121.17 o
   3   5  20       38.35       38.96     11.76 o
   4   5  20      595.67      552.40     18.75 o
   5   5  20       24.90       21.28      6.81 o
   6   5  20       14.50       16.69      6.51 o
   7   5  20       10.41       11.41      5.66 o
   8   5  20        1.10        5.69      4.75 o
   9   5  20      146.41       98.58      7.80 o
  -8   6  20        9.32       13.80      6.98 o
  -7   6  20       35.67       53.25     11.19 o
  -6   6  20        3.41       19.75     14.46 o
  -5   6  20        3.09       15.08     16.10 o
  -4   6  20      337.93      317.96     25.14 o
  -3   6  20       23.49       39.04     12.15 o
  -2   6  20       25.74       20.76     10.48 o
  -1   6  20      452.64      428.51     35.24 o
   0   6  20       85.90       62.14     11.43 o
   1   6  20      446.99      444.25     31.53 o
   2   6  20        8.63       19.70      6.19 o
   3   6  20      785.74      692.57     26.23 o
   4   6  20       13.19       17.55      8.42 o
   5   6  20     1123.68      973.91     36.80 o
   6   6  20       43.35       51.42      9.34 o
   7   6  20       85.09      126.54     15.92 o
   8   6  20      111.69      115.37     22.95 o
  -8   7  20       31.04       20.15      8.30 o
  -7   7  20      570.30      604.41     43.38 o
  -6   7  20       34.19       38.41     16.38 o
  -5   7  20      621.89      673.94     53.00 o
  -4   7  20        3.84       14.66     15.81 o
  -3   7  20      442.04      399.88     41.31 o
  -2   7  20       42.13       39.65     11.22 o
  -1   7  20       58.80       51.00     14.27 o
   0   7  20        6.06       27.05     14.62 o
   1   7  20       32.79       40.93      9.93 o
   2   7  20      308.95      306.77     20.19 o
   3   7  20      484.80      503.70     24.84 o
   4   7  20     1083.95     1134.41     48.66 o
   5   7  20       19.13       29.93      7.51 o
   6   7  20       20.55       22.07      6.62 o
   7   7  20        5.91       15.90      8.54 o
   8   7  20       15.91       14.88      4.72 o
  -7   8  20      195.51      195.11     21.08 o
  -6   8  20        3.23       12.75     10.09 o
  -5   8  20      116.85      100.60     20.53 o
  -4   8  20       20.56       29.65     13.66 o
  -3   8  20     1196.64     1209.72     46.30 o
  -2   8  20      138.42      147.47     22.20 o
  -1   8  20      447.20      394.00     26.24 o
   0   8  20      107.99      107.94     13.88 o
   1   8  20      405.29      395.64     26.60 o
   2   8  20      837.59      828.11     31.42 o
   3   8  20      886.73      884.51     32.89 o
   4   8  20       16.28       16.68      8.82 o
   5   8  20        0.94       29.12      9.73 o
   6   8  20       59.88       53.94     10.42 o
   7   8  20       60.50       83.25     11.22 o
  -7   9  20       63.47       40.89      7.31 o
  -6   9  20      197.38      179.92     20.16 o
  -5   9  20      161.34      167.30     22.57 o
  -4   9  20     1037.09     1067.61     39.37 o
  -3   9  20       24.56       23.91      7.80 o
  -2   9  20       77.01      101.32     13.52 o
  -1   9  20       25.68       -1.32      8.08 o
   0   9  20     1086.93     1060.86     42.73 o
   1   9  20     1308.38     1375.91     39.65 o
   2   9  20      271.03      237.11     20.22 o
   3   9  20      316.58      341.70     31.15 o
   4   9  20      336.17      407.80     37.31 o
   5   9  20       31.77       20.59      8.31 o
   6   9  20      451.99      421.92     21.02 o
  -5  10  20      220.51      266.96     20.91 o
  -4  10  20       19.44       12.11      6.35 o
  -3  10  20     1883.15     1911.86     48.57 o
  -2  10  20       11.69       15.36     14.51 o
  -1  10  20     1273.66     1481.90     64.05 o
   0  10  20      134.45      141.16     20.68 o
   1  10  20      710.34      773.15     34.34 o
   2  10  20       64.04       52.11      9.89 o
   3  10  20     1364.67     1519.03     66.86 o
   4  10  20       65.96       69.36     10.11 o
   5  10  20      236.48      199.95     19.63 o
  -3  11  20      311.88      306.73     20.94 o
  -2  11  20      462.11      520.67     30.69 o
  -1  11  20      346.93      387.39     20.97 o
   0  11  20     2485.32     2705.37     55.87 o
   1  11  20        6.80        1.29      5.17 o
   2  11  20     1595.08     1811.16     43.92 o
   3  11  20      118.40       90.01     14.85 o
   4  11  20      271.21      249.86     37.84 o
  -2  12  20       19.41       32.87      7.85 o
  -1  12  20        2.96       17.51      7.56 o
   0  12  20       85.79       62.22      6.81 o
   1  12  20       53.72       50.73     10.01 o
   2  12  20      127.75      114.08     12.97 o
  -9   0  21       89.18      109.45     19.89 o
  -7   0  21      848.18      896.06     64.62 o
  -5   0  21     1097.62     1080.98     59.33 o
  -3   0  21     9462.70     9743.38    141.94 o
  -1   0  21     1733.77     1572.15     32.57 o
   1   0  21     6456.54     6212.32     99.17 o
   3   0  21      486.78      359.40     26.28 o
   5   0  21     1141.33     1089.81     29.23 o
   7   0  21     2322.42     2437.73     95.96 o
   9   0  21      547.75      648.75     41.52 o
 -10   1  21      102.32      124.72     14.04 o
  -9   1  21        0.02        8.29      7.83 o
  -8   1  21      190.23      233.66     28.74 o
  -7   1  21       73.94       83.29     17.35 o
  -6   1  21     1025.18     1011.30     31.88 o
  -5   1  21       21.44       21.89      8.60 o
  -4   1  21     1202.55     1227.90     40.89 o
  -3   1  21      458.79      455.90     28.77 o
  -2   1  21     2258.85     2332.34     36.46 o
  -1   1  21     2800.92     3122.48     39.23 o
   0   1  21     9411.57     9800.35    190.66 o
   1   1  21     7991.89     8951.46     84.32 o
   2   1  21     4887.31     5134.51     65.77 o
   3   1  21       11.51       19.02      5.14 o
   4   1  21       14.09       15.93      4.97 o
   5   1  21       98.52      140.02     12.64 o
   6   1  21      423.68      403.86     19.87 o
   7   1  21       60.14       72.62     13.21 o
   8   1  21       23.99       21.49      8.09 o
   9   1  21      149.84      175.70     15.51 o
 -10   2  21       19.88       45.17      9.17 o
  -9   2  21        1.40       15.72      6.38 o
  -8   2  21        1.83        2.81      8.19 o
  -7   2  21        1.53       65.99     19.60 o
  -6   2  21        0.48        5.04      6.85 o
  -5   2  21      532.28      611.81     33.70 o
  -4   2  21     1751.96     1946.19     74.25 o
  -3   2  21     3185.24     3364.88     88.24 o
  -2   2  21     2418.80     2474.83     48.25 o
  -1   2  21     2044.19     2030.05     32.74 o
   0   2  21     2653.09     2841.27     61.06 o
   1   2  21      911.04     1254.87     34.95 o
   2   2  21      313.12      311.77     16.14 o
   3   2  21        6.53        9.33      4.84 o
   4   2  21     2891.73     2766.08     84.71 o
   5   2  21       72.31       64.81      6.89 o
   6   2  21      346.54      347.17     17.36 o
   7   2  21      315.37      275.71     16.86 o
   8   2  21      533.05      567.05     39.90 o
   9   2  21       77.81       88.58     12.55 o
  -9   3  21       97.09       84.82     12.82 o
  -8   3  21      531.18      705.35     51.88 o
  -7   3  21     1290.54     1325.65     50.39 o
  -6   3  21      245.78      245.18     29.12 o
  -5   3  21     1427.43     1509.03     52.52 o
  -4   3  21        0.64        7.57      9.74 o
  -3   3  21      306.42      319.18     28.68 o
  -2   3  21     1005.69     1081.46     33.34 o
  -1   3  21      347.34      287.49     15.84 o
   0   3  21      414.69      514.66     30.89 o
   1   3  21     3122.17     3329.24     50.95 o
   2   3  21      362.75      419.37     30.05 o
   3   3  21     1382.01     1315.23     56.53 o
   4   3  21     1515.46     1430.14     63.62 o
   5   3  21     4320.23     4276.81     45.29 o
   6   3  21     1088.10     1067.00     30.62 o
   7   3  21       55.23       51.19      7.79 o
   8   3  21        7.81       32.74      8.99 o
   9   3  21       83.07       92.27     15.90 o
  -9   4  21       52.50       85.10     21.78 o
  -8   4  21       20.58       27.29      8.60 o
  -7   4  21       52.63       83.37     22.29 o
  -6   4  21     1735.89     1739.78     84.45 o
  -5   4  21      209.08      176.00     19.53 o
  -4   4  21     1346.27     1420.61     68.96 o
  -3   4  21      249.77      267.80     28.60 o
  -2   4  21     1802.96     1880.35     45.27 o
  -1   4  21       94.06      111.97     11.30 o
   0   4  21      876.46      673.86     36.26 o
   1   4  21     3678.84     3860.04     88.73 o
   2   4  21     2796.42     2676.14     77.95 o
   3   4  21        8.56        7.31      7.71 o
   4   4  21     3296.42     3221.56     43.86 o
   5   4  21     1439.50     1411.04     28.72 o
   6   4  21      303.34      288.24     16.14 o
   7   4  21     1065.67     1078.19     38.47 o
   8   4  21      118.23      123.24     15.01 o
   9   4  21      143.59      123.73     28.53 o
  -9   5  21        7.03       13.97      5.26 o
  -8   5  21      350.08      340.76     22.22 o
  -7   5  21        0.69       19.77      9.36 o
  -6   5  21      522.63      475.35     30.94 o
  -5   5  21       75.52      107.78     17.13 o
  -4   5  21      218.94      239.11     21.59 o
  -3   5  21        6.58       22.48     12.25 o
  -2   5  21     3769.75     3717.59     65.71 o
  -1   5  21      954.70      962.12     32.51 o
   0   5  21      749.91      715.09     38.66 o
   1   5  21       18.46       18.33      8.26 o
   2   5  21      194.77      218.77     23.87 o
   3   5  21      287.76      290.86     16.90 o
   4   5  21      185.83      184.21     11.00 o
   5   5  21        1.30       28.65      7.99 o
   6   5  21      334.64      336.23     18.81 o
   7   5  21        2.26        5.26      8.56 o
   8   5  21        0.26        6.09      6.24 o
  -8   6  21        4.52       16.10      5.22 o
  -7   6  21      323.71      331.66     22.31 o
  -6   6  21        5.19        3.63     10.85 o
  -5   6  21     1223.72     1235.72     72.61 o
  -4   6  21       40.94       43.50     21.45 o
  -3   6  21     7731.67     7540.78    195.50 o
  -2   6  21      884.42      834.89     37.25 o
   0   6  21       74.51       68.73     12.93 o
   1   6  21     3508.72     3594.18     90.87 o
   2   6  21      576.31      551.69     23.73 o
   3   6  21      214.11      239.50     16.56 o
   4   6  21      178.19      174.21     19.40 o
   5   6  21     1796.09     1918.89     51.43 o
   6   6  21        4.58       -0.50      6.57 o
   7   6  21       63.73       60.12     10.99 o
   8   6  21      120.50      103.22     11.13 o
  -8   7  21       42.71       40.75      9.62 o
  -7   7  21       81.53      112.18     19.46 o
  -6   7  21      235.73      280.37     33.35 o
  -5   7  21       55.83       29.32     14.88 o
  -4   7  21      203.70      253.11     31.97 o
  -3   7  21      298.03      267.17     33.51 o
  -2   7  21     4484.95     4529.72    131.91 o
  -1   7  21      406.83      416.53     39.97 o
   0   7  21     1511.39     1729.39     80.15 o
   1   7  21      757.11      874.43     58.78 o
   2   7  21     1038.55      937.94     32.45 o
   3   7  21       39.39       35.88      8.02 o
   4   7  21      489.60      489.61     36.89 o
   5   7  21      260.49      231.62     17.95 o
   6   7  21      255.84      269.73     17.23 o
   7   7  21      258.16      211.73     17.43 o
   8   7  21        4.46       10.20      3.89 o
  -7   8  21      570.27      649.86     36.67 o
  -6   8  21      126.89      121.22     19.94 o
  -5   8  21      890.39      966.41     58.94 o
  -4   8  21       99.06       84.95     19.83 o
  -3   8  21     1721.20     1717.04     82.71 o
  -2   8  21       72.15       65.21     17.83 o
  -1   8  21     1469.54     1765.72     82.92 o
   0   8  21      650.29      640.08     33.01 o
   1   8  21       76.45       64.28     11.93 o
   2   8  21      637.64      598.55     26.78 o
   3   8  21      706.91      706.87     29.38 o
   4   8  21     1756.90     1719.89     56.91 o
   5   8  21      458.87      473.97     27.44 o
   6   8  21      251.22      242.23     18.91 o
   7   8  21      642.75      561.99     29.63 o
  -6   9  21        2.22       10.37      6.49 o
  -5   9  21       31.49       16.56      8.84 o
  -4   9  21      232.22      265.67     29.64 o
  -3   9  21      566.19      608.25     30.74 o
  -2   9  21      141.31      133.15     15.21 o
  -1   9  21      793.58      753.76     35.36 o
   0   9  21     1444.51     1496.36     50.29 o
   1   9  21       95.53      107.23     11.80 o
   2   9  21      147.52      134.22     12.85 o
   3   9  21      117.51      101.36     13.15 o
   4   9  21        0.76        7.66      8.09 o
   5   9  21      360.79      311.37     15.98 o
   6   9  21       12.51       17.63      5.45 o
  -5  10  21       61.73       97.28     12.99 o
  -4  10  21      102.40      126.17     17.62 o
  -3  10  21       34.20       24.19      7.50 o
  -2  10  21      563.14      581.82     35.76 o
  -1  10  21       11.58       36.37      8.51 o
   0  10  21       96.37      123.97     14.09 o
   1  10  21        2.33        1.82      6.00 o
   2  10  21        1.66        9.26      5.72 o
   3  10  21      438.79      379.81     33.55 o
   4  10  21       95.49      115.78     12.30 o
   5  10  21       29.59       33.16      5.38 o
  -2  11  21       56.25       57.32     10.12 o
  -1  11  21       23.70       18.57      5.34 o
   0  11  21       23.45       74.32     10.06 o
   1  11  21      250.02      251.86     16.55 o
   2  11  21      270.62      296.78     26.81 o
   3  11  21      226.34      217.69     21.16 o
   4  11  21       88.25       77.36     11.66 o
  -2  12  21      156.00      166.75     14.44 o
  -1  12  21      137.66      163.96     15.63 o
   0  12  21        0.09        1.22      4.59 o
   1  12  21      276.79      303.78     21.15 o
   2  12  21       21.52       29.53      8.99 o
 -10   0  22      410.41      250.34     17.02 o
  -8   0  22      105.65      145.39     28.44 o
  -6   0  22      724.04      758.19     39.67 o
  -4   0  22      441.10      359.39     31.42 o
  -2   0  22     7707.09     7418.75     81.78 o
   0   0  22     3636.73     3314.18     75.18 o
   2   0  22    18618.80    19821.73    187.77 o
   4   0  22     2949.34     2724.38     77.98 o
   6   0  22     1137.20     1251.41    114.36 o
   8   0  22       79.58       92.53     20.18 o
 -10   1  22       93.26       61.24      9.56 o
  -9   1  22       25.72       44.53     10.81 o
  -8   1  22      328.47      329.83     33.90 o
  -7   1  22      625.47      613.36     79.46 o
  -6   1  22       43.57       43.34      9.40 o
  -5   1  22     2567.69     2597.60     54.57 o
  -4   1  22       56.71       63.37      9.95 o
  -3   1  22     8694.70     9078.39     99.35 o
  -2   1  22       85.21       75.92      8.80 o
  -1   1  22      673.69      636.39     24.72 o
   0   1  22      380.75      605.81     23.01 o
   1   1  22      357.39      307.50     16.37 o
   2   1  22      175.48      195.39     13.48 o
   3   1  22     1263.95     1211.80     34.51 o
   4   1  22     1342.41     1387.51     39.06 o
   5   1  22     4350.76     4257.97     50.03 o
   6   1  22       42.77       35.62      7.87 o
   7   1  22      371.77      414.75     21.22 o
   8   1  22        0.86       -0.10      5.97 o
   9   1  22      171.37      192.22     15.97 o
  -9   2  22       22.66       16.81      5.42 o
  -8   2  22       61.23       92.25     14.81 o
  -7   2  22      214.88      191.18     32.93 o
  -6   2  22      209.60      173.77     20.33 o
  -5   2  22     1440.39     1404.44     41.25 o
  -4   2  22      114.87      125.79     20.03 o
  -3   2  22      702.07      666.78     39.73 o
  -2   2  22      417.36      451.37     21.34 o
  -1   2  22     2065.34     2338.07     50.07 o
   0   2  22     5232.75     5386.82     68.44 o
   1   2  22     5580.51     6352.56    170.84 o
   2   2  22      870.46      804.99     26.51 o
   3   2  22     3293.26     3537.90     90.59 o
   4   2  22       82.05      148.82     20.92 o
   5   2  22      201.67      175.35     10.20 o
   6   2  22       58.99       78.05      9.68 o
   7   2  22      109.24      124.36     11.26 o
   8   2  22      160.38      148.25     14.11 o
   9   2  22       32.74       31.74      7.04 o
  -9   3  22        2.50       48.04     27.63 o
  -8   3  22      670.44      705.04     34.69 o
  -7   3  22      342.81      411.03     35.83 o
  -6   3  22     1098.90     1052.92     85.83 o
  -5   3  22      364.63      320.14     35.91 o
  -4   3  22      124.10       90.47     18.04 o
  -3   3  22      328.08      373.59     31.64 o
  -2   3  22        5.96       30.33      6.89 o
  -1   3  22      647.58      656.20     24.03 o
   0   3  22      458.48      641.72     35.40 o
   1   3  22       94.13       80.77      8.75 o
   2   3  22     1936.30     1832.75     63.53 o
   3   3  22      274.54      251.06     25.75 o
   4   3  22     1370.48     1419.53     64.16 o
   5   3  22      348.84      309.71     12.68 o
   6   3  22      325.80      380.74     18.46 o
   7   3  22       23.54       40.05      9.53 o
   8   3  22        0.29        2.85      5.09 o
   9   3  22      102.70      119.47     16.04 o
  -9   4  22      342.83      359.95     18.41 o
  -8   4  22       15.89       24.63      8.30 o
  -7   4  22      315.88      318.43     35.97 o
  -6   4  22        3.75       56.31     20.26 o
  -5   4  22     2240.68     2336.10     78.04 o
  -4   4  22       42.50       68.57     12.34 o
  -3   4  22      134.60      136.48     20.70 o
  -2   4  22      296.57      290.64     18.58 o
  -1   4  22     3612.60     3489.77     58.66 o
   0   4  22      100.29       75.79     13.20 o
   1   4  22      731.02      757.47     40.59 o
   2   4  22      139.78      184.48     21.42 o
   3   4  22      270.09      251.90     26.53 o
   4   4  22        1.13        9.39      4.27 o
   5   4  22      152.97      172.40     11.88 o
   6   4  22      181.28      192.78     13.67 o
   7   4  22      503.60      518.75     32.77 o
   8   4  22      110.33      126.00     14.60 o
   9   4  22        4.39        6.91      6.01 o
  -9   5  22       36.57       19.63      4.44 o
  -8   5  22      175.57      219.66     17.50 o
  -7   5  22      219.62      184.73     19.42 o
  -6   5  22       17.19       24.94     11.77 o
  -5   5  22     2185.44     2024.89    119.96 o
  -4   5  22       15.06       32.34      9.94 o
  -3   5  22     2486.17     2350.60     62.48 o
  -2   5  22     1221.49     1335.54     39.93 o
  -1   5  22    10470.76    10728.09    150.12 o
   0   5  22     2523.16     2714.25     76.53 o
   1   5  22     1405.52     1304.87     55.00 o
   2   5  22     1021.10     1044.09     51.82 o
   3   5  22     3142.60     3128.02     52.22 o
   4   5  22      743.13      725.41     21.82 o
   5   5  22     3389.01     3277.32     52.90 o
   6   5  22        3.89       -2.09      5.98 o
   7   5  22      377.87      410.07     35.04 o
   8   5  22       47.92       55.20      9.62 o
  -8   6  22      142.50      132.37     18.41 o
  -7   6  22       56.21       61.85     10.68 o
  -6   6  22      374.99      386.69     41.23 o
  -5   6  22      287.01      340.08     39.11 o
  -4   6  22      677.92      645.12     51.46 o
  -3   6  22     1337.01     1303.65     55.57 o
  -2   6  22     4326.18     4187.12     82.77 o
  -1   6  22      511.30      654.53     48.28 o
   0   6  22     2209.93     1991.43     66.05 o
   1   6  22       63.17       65.21     10.60 o
   2   6  22     3866.00     3724.37     61.62 o
   3   6  22       68.83       76.65     10.21 o
   4   6  22        5.13        4.39      6.80 o
   5   6  22      116.60      111.30     13.64 o
   6   6  22      361.69      405.77     22.83 o
   7   6  22        0.34       -9.37      6.69 o
   8   6  22      135.16      163.51     23.92 o
  -8   7  22       47.44       42.82      9.35 o
  -7   7  22      101.77      116.59     19.88 o
  -6   7  22      171.54      182.89     27.55 o
  -5   7  22      467.59      437.68     43.91 o
  -4   7  22        5.74       21.12     13.03 o
  -3   7  22      458.71      480.97     44.80 o
  -2   7  22      367.42      340.75     37.25 o
  -1   7  22      376.70      412.98     40.18 o
   0   7  22      413.50      456.94     43.19 o
   1   7  22      444.06      450.95     44.07 o
   2   7  22       40.98       45.63     12.71 o
   3   7  22     3272.66     3115.67     62.86 o
   4   7  22     1160.70     1094.41     47.26 o
   5   7  22     1010.85      953.79     34.78 o
   6   7  22      235.84      241.28     16.10 o
   7   7  22      134.96      123.70     13.03 o
  -7   8  22       19.07       19.99      9.16 o
  -6   8  22       93.01      107.35     18.85 o
  -5   8  22        9.64       21.75     12.54 o
  -4   8  22      842.85      895.46     59.06 o
  -3   8  22        9.76        9.37     11.52 o
  -2   8  22      673.31      711.98     53.40 o
  -1   8  22     2170.51     2237.97     93.73 o
   0   8  22      380.91      420.60     41.69 o
   1   8  22       11.29       11.19      6.52 o
   2   8  22     1543.07     1537.27     42.55 o
   3   8  22        0.71       10.97      5.34 o
   4   8  22      448.09      434.00     28.81 o
   5   8  22       16.26       34.87      7.51 o
   6   8  22       21.16       19.54      6.28 o
   7   8  22       33.11       36.44      9.64 o
  -6   9  22        0.78        9.68      6.07 o
  -5   9  22        0.92       -2.76      6.48 o
  -4   9  22        1.28       12.67      8.68 o
  -3   9  22       41.41       37.23     13.57 o
  -2   9  22      312.16      279.47     32.36 o
  -1   9  22       52.16       53.19     10.82 o
   0   9  22      196.84      203.70     18.75 o
   1   9  22      198.64      215.70     15.97 o
   2   9  22      213.55      219.04     15.90 o
   3   9  22      132.11      145.07     16.42 o
   4   9  22      210.56      180.58     24.32 o
   5   9  22       22.57       16.66      4.91 o
   6   9  22      255.84      215.09     13.74 o
  -5  10  22      242.20      229.46     18.60 o
  -4  10  22        2.77       19.01      9.46 o
  -3  10  22      123.44      139.46     19.78 o
  -2  10  22      125.11       90.04     17.15 o
  -1  10  22      495.93      524.61     26.57 o
   0  10  22       64.41       92.74     14.99 o
   1  10  22        0.82        3.37      4.90 o
   2  10  22       85.50       77.37     11.47 o
   3  10  22        1.99        0.67      7.06 o
   4  10  22        9.12       22.73      5.13 o
   5  10  22        5.85       10.84      3.94 o
  -1  11  22        3.14        5.51      3.83 o
   0  11  22      125.41      155.29     12.94 o
   1  11  22       44.70       34.06      6.44 o
   2  11  22      429.33      436.92     30.98 o
   3  11  22       15.16        6.59      4.10 o
   4  11  22       13.23       11.19      5.73 o
  -2  12  22      366.72      316.22     18.56 o
  -1  12  22       20.29       16.21      5.34 o
   0  12  22      137.61      124.19     13.40 o
   1  12  22       57.61       67.41      9.96 o
  -9   0  23       16.40        3.23      7.98 o
  -7   0  23      103.78      111.60     24.73 o
  -5   0  23      484.89      593.78     32.90 o
  -3   0  23       30.10       28.50      7.38 o
  -1   0  23      486.72      610.35     21.20 o
   1   0  23     2501.70     2784.54     71.12 o
   3   0  23     8505.49     8748.70    134.81 o
   5   0  23     2517.84     2493.11     45.32 o
   7   0  23       24.34       37.92     11.41 o
   9   0  23       20.01       16.19      7.71 o
  -9   1  23      244.34      242.10     17.88 o
  -8   1  23       15.35       88.96     16.53 o
  -7   1  23      440.85      453.77     38.37 o
  -6   1  23       34.43       25.07     11.52 o
  -5   1  23     1015.25      910.61     33.80 o
  -4   1  23      159.19      170.87     16.00 o
  -3   1  23     5651.15     6038.18     82.03 o
  -2   1  23      226.90      252.95     15.63 o
  -1   1  23    11978.56    13347.44     99.84 o
   0   1  23      853.13      984.80     30.23 o
   1   1  23      466.86      466.49     23.29 o
   2   1  23      183.34      194.56     13.67 o
   3   1  23      535.33      618.39     25.32 o
   4   1  23        1.65       10.60      8.40 o
   5   1  23      427.87      491.25     16.23 o
   6   1  23     1294.77     1280.04     37.51 o
   7   1  23      218.25      266.91     17.69 o
   8   1  23       17.43        4.56      6.33 o
   9   1  23       22.38       46.84      8.93 o
  -9   2  23        7.45        7.81      9.56 o
  -8   2  23      184.32      265.46     18.76 o
  -7   2  23        4.34       15.25      9.71 o
  -6   2  23      354.72      335.81     28.07 o
  -5   2  23      750.71      739.34     30.59 o
  -4   2  23     1179.43     1061.35     56.92 o
  -3   2  23      256.74      306.90     27.29 o
  -2   2  23     8569.85     8491.80     92.72 o
  -1   2  23       72.03       66.54      6.42 o
   0   2  23     3667.26     3662.13     68.83 o
   1   2  23      593.96      618.87     23.65 o
   2   2  23     2685.55     2501.34     48.07 o
   3   2  23      205.85      233.49     24.42 o
   4   2  23     1164.57     1240.67     58.28 o
   5   2  23       32.54       38.19      5.48 o
   6   2  23     3159.43     3197.61     59.32 o
   7   2  23      296.61      316.64     16.61 o
   8   2  23      316.59      362.58     20.58 o
   9   2  23        1.53        3.09      4.31 o
  -9   3  23      525.40      517.17     40.36 o
  -8   3  23      369.38      430.15     26.80 o
  -7   3  23      249.74      306.54     25.58 o
  -6   3  23       26.55       36.32     11.66 o
  -5   3  23     2162.27     2099.78     82.71 o
  -4   3  23      543.66      479.50     39.06 o
  -3   3  23     1249.39     1143.84     54.36 o
  -2   3  23       77.25       74.36      9.41 o
  -1   3  23    10646.25    10709.64    149.67 o
   0   3  23      985.09     1084.28     47.21 o
   1   3  23     3607.14     3325.47     53.96 o
   2   3  23        6.96        8.55      8.05 o
   3   3  23     5658.33     5471.25    118.87 o
   4   3  23       18.67       24.77      4.72 o
   5   3  23      315.49      325.58     13.97 o
   6   3  23      116.62      113.09     10.66 o
   7   3  23     2062.70     2142.69     56.52 o
   8   3  23       31.74       31.11      6.84 o
   9   3  23       67.90       76.43     13.08 o
  -9   4  23       47.67       72.29      9.73 o
  -8   4  23      134.57      180.52     17.45 o
  -7   4  23        0.84       10.63      7.68 o
  -6   4  23     1023.99     1097.97     67.19 o
  -5   4  23        8.43       23.72      8.95 o
  -4   4  23     1922.14     1937.98     46.97 o
  -3   4  23      362.89      383.90     33.39 o
  -2   4  23     1349.41     1351.78     39.57 o
  -1   4  23      926.99     1107.28     49.20 o
   0   4  23      951.11      897.22     44.13 o
   1   4  23      826.10      834.49     43.71 o
   2   4  23     3664.81     3617.96     94.68 o
   3   4  23      116.09      108.25     18.78 o
   4   4  23     4002.78     3910.99     45.80 o
   5   4  23       14.48        8.32      4.85 o
   6   4  23      319.55      328.90     17.18 o
   7   4  23      183.98      183.28     14.17 o
   8   4  23       15.62       -4.56      5.57 o
   9   4  23        6.19        8.43      5.49 o
  -9   5  23        9.82       19.18      6.73 o
  -8   5  23        5.96        7.84      5.41 o
  -7   5  23       31.05       52.25     14.47 o
  -6   5  23      239.77      191.49     25.98 o
  -5   5  23     2287.30     2418.03     67.54 o
  -4   5  23      223.09      206.63     20.30 o
  -3   5  23     2975.02     3170.90     72.35 o
  -2   5  23        1.95        0.03      8.59 o
  -1   5  23      806.25      950.77     46.20 o
   0   5  23       34.96       37.92     10.32 o
   1   5  23       71.09       87.98     14.74 o
   2   5  23     1000.60     1013.47     51.92 o
   3   5  23      110.95       84.56      8.21 o
   4   5  23       80.42       77.34      8.02 o
   5   5  23        8.84       39.22      8.55 o
   6   5  23      176.20      152.55     20.76 o
   7   5  23      197.91      192.40     19.48 o
   8   5  23        2.86       26.56      7.48 o
  -8   6  23       64.11       72.19     13.71 o
  -7   6  23       10.48        2.20      9.97 o
  -6   6  23        1.65        6.86     10.26 o
  -5   6  23       50.83       32.17     16.43 o
  -4   6  23      105.52       79.33     21.84 o
  -3   6  23      194.26      180.16     26.69 o
  -2   6  23       10.05       34.32     11.45 o
  -1   6  23     4139.60     4330.08    124.89 o
   0   6  23     1272.91     1234.48     52.84 o
   1   6  23        0.25       15.87      6.80 o
   2   6  23       44.71       47.54      7.40 o
   3   6  23        1.68        2.25      4.27 o
   4   6  23      362.57      324.01     26.13 o
   5   6  23      289.71      295.02     17.89 o
   6   6  23       96.50       86.56     13.26 o
   7   6  23       35.59       44.81     19.15 o
   8   6  23       36.41       40.62      6.79 o
  -8   7  23       37.62       44.14      9.02 o
  -7   7  23       24.47       25.47     11.39 o
  -6   7  23        2.22        3.99     10.57 o
  -5   7  23        0.78       13.40     14.98 o
  -4   7  23       28.66       27.50     12.52 o
  -3   7  23       63.87       72.50     17.99 o
  -2   7  23      143.55      178.41     27.39 o
  -1   7  23      104.54      144.34     25.04 o
   0   7  23      831.08      772.42     55.82 o
   1   7  23       30.85       28.51     14.73 o
   2   7  23       47.60       42.42     10.54 o
   3   7  23      315.83      295.59     25.41 o
   4   7  23      473.69      498.92     32.05 o
   5   7  23      213.37      193.52     13.88 o
   6   7  23      280.07      271.38     16.53 o
   7   7  23       14.60       24.24      7.00 o
  -7   8  23      372.08      408.04     27.97 o
  -6   8  23        5.64       -3.56      8.14 o
  -5   8  23      138.90      123.84     21.82 o
  -4   8  23      391.88      397.39     39.63 o
  -3   8  23      323.08      293.18     34.68 o
  -2   8  23      232.04      261.33     32.99 o
  -1   8  23      151.32      166.49     27.25 o
   0   8  23       15.09        6.19     13.22 o
   1   8  23       87.26       75.85     12.65 o
   2   8  23       59.76       54.55     22.51 o
   3   8  23       11.06       19.68      8.19 o
   4   8  23      229.74      247.99     21.50 o
   5   8  23      100.61       92.20      9.94 o
   6   8  23      187.21      157.67     10.92 o
   7   8  23       16.95        8.14      5.38 o
  -6   9  23        1.65        0.29      4.64 o
  -5   9  23      380.30      369.34     31.88 o
  -4   9  23        0.93       10.79      9.93 o
  -3   9  23     1067.41     1168.49     63.23 o
  -2   9  23        2.36       -7.39     11.50 o
  -1   9  23     3828.57     3622.49    117.07 o
   0   9  23        2.74       10.11      9.71 o
   1   9  23      508.82      581.08     25.06 o
   2   9  23      215.35      226.81     15.75 o
   3   9  23     1254.49     1313.26     46.13 o
   4   9  23       70.90       75.85     11.36 o
   5   9  23      138.26      132.65     10.11 o
   6   9  23        0.17        2.54      4.91 o
  -5  10  23      124.62       90.25     11.52 o
  -4  10  23      537.91      644.43     36.57 o
  -3  10  23      471.79      487.20     34.94 o
  -2  10  23      385.27      356.81     32.13 o
  -1  10  23      425.20      423.16     35.21 o
   0  10  23      658.53      673.94     24.41 o
   1  10  23        3.01        4.68      4.68 o
   2  10  23      760.85      784.51     30.81 o
   3  10  23       56.86       66.96     14.44 o
   4  10  23      585.95      498.67     20.32 o
   5  10  23        2.03        0.30      4.56 o
  -2  11  23       39.15       54.19     11.16 o
  -1  11  23      382.38      443.57     30.70 o
   0  11  23      276.41      240.48     22.86 o
   1  11  23      325.50      380.47     28.55 o
   2  11  23      335.76      369.12     27.44 o
   3  11  23      244.64      263.57     14.93 o
  -1  12  23        7.93       14.04      4.96 o
   0  12  23     1262.08     1328.56     39.98 o
   1  12  23       15.63       20.30      6.10 o
  -8   0  24     1680.12     1874.49     83.94 o
  -6   0  24      565.88      648.07     55.78 o
  -4   0  24     7320.32     7485.12    144.76 o
  -2   0  24     4003.64     3887.07     62.22 o
   0   0  24    11601.94    12511.61    156.90 o
   2   0  24     3865.87     3829.66     87.67 o
   4   0  24     2118.75     2075.27     70.35 o
   6   0  24       15.83       10.74      7.59 o
   8   0  24      224.55      252.14     25.95 o
  -9   1  24       19.31       33.29      8.36 o
  -8   1  24      503.37      521.26     31.90 o
  -7   1  24      458.73      442.13     32.05 o
  -6   1  24      387.94      397.92     31.04 o
  -5   1  24      779.83      734.79     26.34 o
  -4   1  24     1033.03      990.51     40.84 o
  -3   1  24     1904.68     1863.85     46.01 o
  -2   1  24        0.96       15.32      5.77 o
  -1   1  24     6084.50     6637.43     86.43 o
   0   1  24     2400.24     2709.76     51.47 o
   1   1  24     3323.82     3113.45     54.79 o
   2   1  24     1200.02     1269.23     35.50 o
   3   1  24     1767.63     1615.22     41.82 o
   4   1  24     3699.31     3648.83     65.47 o
   5   1  24     4798.14     4734.48     49.58 o
   6   1  24      186.54      256.64     17.37 o
   7   1  24      314.92      336.15     19.38 o
   8   1  24       46.38       46.37      8.82 o
   9   1  24       37.92       45.54      8.09 o
  -9   2  24       86.86       67.70     10.73 o
  -8   2  24      592.01      558.90     26.19 o
  -7   2  24       88.75      115.77     16.98 o
  -6   2  24      232.55      242.78     24.19 o
  -5   2  24      326.09      307.25     20.17 o
  -4   2  24      523.13      595.78     42.36 o
  -3   2  24      561.72      560.42     37.47 o
  -2   2  24     1115.31     1207.83     35.34 o
  -1   2  24     4254.94     4382.19     68.05 o
   0   2  24     1642.18     1560.29     39.17 o
   1   2  24      403.40      355.41     22.51 o
   2   2  24     1667.21     1823.68     49.58 o
   3   2  24     2672.12     2743.70     83.49 o
   4   2  24     2858.73     2954.36     90.88 o
   5   2  24      247.11      271.67     13.32 o
   6   2  24      312.75      306.06     19.25 o
   7   2  24      197.98      206.32     15.48 o
   8   2  24      219.50      226.28     20.58 o
   9   2  24        6.82       15.26      5.53 o
  -9   3  24        0.81        1.35      4.72 o
  -8   3  24       12.91       25.63      9.59 o
  -7   3  24       42.18       47.35     16.03 o
  -6   3  24       41.18       34.75     10.68 o
  -5   3  24      123.68      103.66     12.25 o
  -4   3  24      982.13      900.06     53.24 o
  -3   3  24     1348.63     1459.71     61.85 o
  -2   3  24      188.92      148.35     13.22 o
  -1   3  24      371.56      385.18     29.74 o
   0   3  24     2138.09     2108.46     67.40 o
   1   3  24        4.52       11.29      5.07 o
   2   3  24     3995.12     4218.71    100.76 o
   3   3  24       51.75       45.71     12.91 o
   4   3  24      887.72      760.42     20.17 o
   5   3  24      462.63      449.16     18.48 o
   6   3  24        2.25        8.85      5.23 o
   7   3  24      180.48      214.75     13.85 o
   8   3  24       11.60       16.47      5.84 o
   9   3  24       25.44       34.53      9.28 o
  -9   4  24        4.85       10.50      7.58 o
  -8   4  24      132.46      134.70     14.69 o
  -7   4  24       78.78       90.26     14.95 o
  -6   4  24       22.33       21.43     10.20 o
  -5   4  24      915.96      779.17     39.79 o
  -4   4  24       55.81       39.58     10.68 o
  -3   4  24      102.87      124.38     19.99 o
  -2   4  24       65.32       49.04      8.41 o
  -1   4  24     2728.30     2771.90     79.70 o
   0   4  24       19.22       28.33      9.16 o
   1   4  24     2189.24     2200.12     72.41 o
   2   4  24      529.06      506.76     36.75 o
   3   4  24     1939.02     1955.23     48.61 o
   4   4  24       43.40       54.60      7.64 o
   5   4  24      155.79      142.28     10.75 o
   6   4  24       78.83       65.06      8.45 o
   7   4  24      250.52      260.07     17.38 o
   8   4  24       50.52       27.74      7.50 o
   9   4  24      115.33       97.51     11.73 o
  -9   5  24       88.05       56.51      8.75 o
  -8   5  24       20.30       33.27      7.45 o
  -7   5  24      175.34      171.43     17.78 o
  -6   5  24       60.58       74.46     13.93 o
  -5   5  24      237.08      250.59     22.85 o
  -4   5  24       28.50       26.91     11.20 o
  -3   5  24     1559.50     1473.36     49.98 o
  -2   5  24       69.80       72.76     13.86 o
  -1   5  24      174.67      226.68     23.37 o
   0   5  24      770.41      765.90     42.62 o
   1   5  24      734.88      773.66     44.07 o
   2   5  24      700.31      770.99     30.10 o
   3   5  24     2589.67     2671.00     43.43 o
   4   5  24     1111.81     1049.96     27.15 o
   5   5  24     1678.99     1770.60     38.99 o
   6   5  24      130.37      113.94     12.72 o
   7   5  24       16.10        9.89      6.07 o
   8   5  24      224.72      191.21     25.05 o
  -8   6  24      110.23      133.51     17.01 o
  -7   6  24       47.81       53.34     15.36 o
  -6   6  24       35.79       65.53     18.66 o
  -5   6  24       75.88       83.47     21.30 o
  -4   6  24     1259.41     1195.64     70.59 o
  -3   6  24      677.42      687.79     52.82 o
  -2   6  24      612.37      660.10     51.00 o
  -1   6  24     1279.09     1418.92     73.01 o
   0   6  24     2230.05     2286.95     69.47 o
   1   6  24      144.97      177.45     17.01 o
   2   6  24       21.16       32.26      6.47 o
   3   6  24      419.60      397.52     22.24 o
   4   6  24      334.11      376.73     28.76 o
   5   6  24      100.30       96.35     10.98 o
   6   6  24       57.09       21.53      5.82 o
   7   6  24       10.33        9.93      6.32 o
   8   6  24       56.19       57.09     10.46 o
  -8   7  24       12.37       10.68      5.22 o
  -7   7  24      255.57      270.19     27.12 o
  -6   7  24       36.04       35.28     13.67 o
  -5   7  24      887.40      842.12     58.12 o
  -4   7  24      238.20      163.48     27.56 o
  -3   7  24     1401.04     1569.36     80.59 o
  -2   7  24      528.13      480.80     44.91 o
  -1   7  24     1158.98     1139.01     67.95 o
   0   7  24      216.22      261.69     32.85 o
   1   7  24     2557.59     2726.99    108.19 o
   2   7  24        0.30       -3.06      7.10 o
   3   7  24     1730.60     1858.60     60.69 o
   4   7  24       82.50      111.50     16.44 o
   5   7  24      835.22      879.72     28.03 o
   6   7  24      788.88      749.38     26.25 o
   7   7  24       63.85       60.59      8.86 o
  -7   8  24        0.80       22.23      8.75 o
  -6   8  24      104.81       85.32     15.68 o
  -5   8  24       84.80       51.07     14.40 o
  -4   8  24      897.70      955.62     60.03 o
  -3   8  24        7.25        0.12     10.69 o
  -2   8  24      256.80      342.88     37.88 o
  -1   8  24      938.73      853.64     58.61 o
   0   8  24       59.25       33.79     15.07 o
   1   8  24      109.48       94.04     14.16 o
   2   8  24      595.12      600.26     33.76 o
   3   8  24      174.57      204.85     19.86 o
   4   8  24      180.70      180.02     18.43 o
   5   8  24        1.59        0.24      4.43 o
   6   8  24      169.06      139.37     10.08 o
   7   8  24       17.86       27.80      6.94 o
  -6   9  24      139.56      102.99     13.82 o
  -5   9  24      155.72      170.49     21.19 o
  -4   9  24      421.02      426.89     36.11 o
  -3   9  24      411.00      485.61     41.62 o
  -2   9  24      572.13      604.04     47.14 o
  -1   9  24     1265.72     1196.34     67.53 o
   0   9  24     1840.52     1633.56     78.98 o
   1   9  24      310.48      300.00     22.77 o
   2   9  24     1582.72     1632.18     52.36 o
   3   9  24       51.64       44.36     10.03 o
   4   9  24      418.02      395.65     18.72 o
   5   9  24        1.05        5.09      3.72 o
   6   9  24      174.13      137.48      9.57 o
  -5  10  24       99.24       93.79     11.53 o
  -4  10  24       39.87       31.16      9.60 o
  -3  10  24        1.92       -6.11      6.52 o
  -2  10  24      177.23      163.36     21.57 o
  -1  10  24      390.53      424.38     35.31 o
   0  10  24      114.23      103.50     12.51 o
   1  10  24      113.61      131.12     15.17 o
   2  10  24      106.38      108.62     17.97 o
   3  10  24      831.12      819.24     44.73 o
   4  10  24       29.40       26.31      6.18 o
   5  10  24       67.90       46.31      8.69 o
  -4  11  24       49.54       34.85      6.15 o
  -2  11  24        5.19        2.14      5.39 o
  -1  11  24       17.73       14.63      7.90 o
   0  11  24       61.27       70.84     13.23 o
   1  11  24       62.26       37.42     10.46 o
   2  11  24      647.63      640.96     34.44 o
   3  11  24        4.37        7.44      5.06 o
   0  12  24      179.29      186.86     14.15 o
  -9   0  25        1.32       11.10      8.37 o
  -7   0  25      549.35      641.75     53.56 o
  -5   0  25     2605.28     2629.48     70.73 o
  -3   0  25    11422.74    12439.68    168.79 o
  -1   0  25    11812.41    12477.46    165.30 o
   1   0  25     4204.88     4247.78     92.88 o
   3   0  25     1694.36     1538.60     59.52 o
   5   0  25        6.37       18.96      6.83 o
   7   0  25      240.63      294.86     25.34 o
   9   0  25      257.08      223.80     21.98 o
  -9   1  25       33.49       21.48      6.40 o
  -8   1  25       20.39       30.16     10.30 o
  -7   1  25       51.66       62.43     14.75 o
  -6   1  25      361.68      353.32     46.64 o
  -5   1  25       57.21       49.99      9.69 o
  -4   1  25      679.26      674.55     44.19 o
  -3   1  25       71.28      109.79     16.47 o
  -2   1  25     3910.24     3816.49     62.07 o
  -1   1  25     2471.25     2617.18     54.57 o
   0   1  25     6026.19     6582.54     82.68 o
   1   1  25     3097.84     3349.81     58.60 o
   2   1  25     2746.16     2785.99     54.20 o
   3   1  25        0.24        6.31      4.91 o
   4   1  25     1617.56     1549.08     64.74 o
   5   1  25     1256.85     1332.79     26.67 o
   6   1  25      575.09      595.79     26.24 o
   7   1  25      369.91      401.31     22.60 o
   8   1  25      244.24      269.67     17.71 o
   9   1  25        3.29        6.43      6.94 o
  -9   2  25        6.39       21.28      6.10 o
  -8   2  25       22.05       31.57      7.10 o
  -7   2  25      122.49      144.90     28.69 o
  -6   2  25       99.62       88.39     15.78 o
  -5   2  25      483.42      495.36     34.72 o
  -4   2  25       69.63       37.89     11.79 o
  -3   2  25     2031.74     2104.01     72.14 o
  -2   2  25       34.46        7.83      3.69 o
  -1   2  25      877.42      788.88     29.91 o
   0   2  25      197.40      157.99     13.18 o
   1   2  25      664.54      565.04     24.13 o
   2   2  25       11.61       43.12     15.31 o
   3   2  25     3497.20     3565.42     97.01 o
   4   2  25       40.38       31.58      9.62 o
   5   2  25     4068.50     3953.92     47.94 o
   6   2  25      263.11      252.06     17.41 o
   7   2  25       55.78       71.09      9.76 o
   8   2  25       36.71       34.08     15.15 o
   9   2  25      118.56      101.91     14.49 o
  -9   3  25       94.25       81.26     11.49 o
  -8   3  25        3.04       25.34     10.59 o
  -7   3  25      314.36      316.25     20.19 o
  -6   3  25       58.84      126.09     19.36 o
  -5   3  25        6.98       16.79      5.55 o
  -4   3  25      299.20      373.27     21.08 o
  -3   3  25      495.29      453.69     34.84 o
  -2   3  25     1085.63     1020.68     34.13 o
  -1   3  25     2191.49     2353.48     73.96 o
   0   3  25       24.80       21.51      8.89 o
   1   3  25      674.16      772.02     27.62 o
   2   3  25     1673.23     1778.83     67.42 o
   3   3  25      412.79      462.01     35.93 o
   4   3  25      314.16      323.28     13.56 o
   5   3  25      893.29      867.96     25.62 o
   6   3  25       53.22       59.49     10.22 o
   7   3  25       33.09       31.79      6.92 o
   8   3  25        0.07        1.35      5.92 o
   9   3  25       98.18       72.90     11.20 o
  -9   4  25        2.19       10.09      3.69 o
  -8   4  25       18.74       27.65      7.96 o
  -7   4  25      299.61      282.75     23.64 o
  -6   4  25      363.63      406.31     29.57 o
  -5   4  25        9.07       16.04     10.00 o
  -4   4  25     1253.62     1250.13     38.17 o
  -3   4  25      871.54      815.95     47.93 o
  -2   4  25     1601.55     1567.85     62.55 o
  -1   4  25       35.61       59.17     13.24 o
   0   4  25      476.15      386.09     30.59 o
   1   4  25     1143.24     1285.26     56.69 o
   2   4  25      232.34      246.84     26.33 o
   3   4  25     3359.02     3463.61     54.76 o
   4   4  25       51.94       52.27      6.18 o
   5   4  25      155.93      146.76     10.03 o
   6   4  25      125.91      108.90     10.24 o
   7   4  25      100.24       88.53      9.79 o
   8   4  25       41.51       33.23      7.25 o
  -8   5  25      171.46      168.98     14.10 o
  -7   5  25       45.28       43.90     14.72 o
  -6   5  25      296.39      327.38     25.51 o
  -5   5  25      276.30      310.18     25.68 o
  -4   5  25     2823.13     2550.10     68.55 o
  -3   5  25     3265.54     3232.60    122.01 o
  -2   5  25     2053.52     1912.10     52.44 o
  -1   5  25     2180.76     2181.08     72.82 o
   0   5  25     1718.82     1758.62     65.76 o
   1   5  25      230.61      221.97     24.68 o
   2   5  25       31.85       36.02      6.74 o
   3   5  25       38.18       45.16      7.11 o
   4   5  25      970.28      968.95     26.13 o
   5   5  25       45.69       55.08      9.07 o
   6   5  25       24.08       34.65      8.25 o
   7   5  25       39.27       32.23      6.90 o
   8   5  25      178.03      188.82     23.50 o
  -8   6  25       16.28       19.29      8.14 o
  -7   6  25       23.26       25.04     12.06 o
  -6   6  25       66.36       90.61     21.43 o
  -5   6  25      614.55      651.43     52.77 o
  -4   6  25      286.61      285.44     36.01 o
  -3   6  25     3468.89     3290.00    116.18 o
  -2   6  25       44.32       57.41     16.49 o
  -1   6  25     5257.69     5320.41    142.65 o
   0   6  25      431.97      467.66     26.78 o
   1   6  25     2542.22     2463.71     63.01 o
   2   6  25       84.59       75.35      9.46 o
   3   6  25     2828.99     2862.60     58.83 o
   4   6  25        6.52       28.02      7.66 o
   5   6  25      768.28      738.50     27.16 o
   6   6  25       17.26       20.92      6.63 o
   7   6  25      234.75      227.37     17.52 o
   8   6  25       17.45       29.27      8.03 o
  -7   7  25        7.14        9.79      7.46 o
  -6   7  25      222.35      237.45     29.11 o
  -5   7  25       74.40       73.95     18.86 o
  -4   7  25      760.98      726.98     55.73 o
  -3   7  25       62.26       49.10     16.40 o
  -2   7  25       12.18       42.21     16.73 o
  -1   7  25     1288.71     1177.39     69.39 o
   0   7  25     3138.95     3177.16    115.67 o
   1   7  25      390.87      366.14     26.08 o
   2   7  25      273.88      281.81     23.63 o
   3   7  25      222.42      231.29     22.40 o
   4   7  25      867.44      876.85     34.14 o
   5   7  25      189.55      185.90     13.41 o
   6   7  25      764.48      695.50     24.60 o
   7   7  25       28.02       23.86      6.17 o
  -7   8  25      191.98      190.25     18.07 o
  -6   8  25        0.19       12.12      9.66 o
  -5   8  25       64.77       88.51     18.26 o
  -4   8  25      219.48      195.03     28.36 o
  -3   8  25     1344.67     1392.07     74.48 o
  -2   8  25      166.30      158.86     26.96 o
  -1   8  25      458.43      505.04     45.44 o
   0   8  25      342.78      324.26     37.31 o
   1   8  25     2341.08     2388.16     66.14 o
   2   8  25      111.83      117.72     15.07 o
   3   8  25      125.74      111.79     14.89 o
   4   8  25       43.02       46.08      6.90 o
   5   8  25        1.75        1.61      4.77 o
   6   8  25        1.91        7.45      3.78 o
  -6   9  25       55.18       71.32     11.71 o
  -5   9  25       85.55      116.34     17.82 o
  -4   9  25      103.37      150.28     22.50 o
  -3   9  25      288.62      329.47     33.94 o
  -2   9  25       20.73       41.28     14.92 o
  -1   9  25      235.40      191.68     27.87 o
   0   9  25       76.29       95.47     13.71 o
   1   9  25      415.42      363.93     24.89 o
   2   9  25        2.76       11.61      7.82 o
   3   9  25      132.40      142.12     15.41 o
   4   9  25      187.88      162.05     12.08 o
   5   9  25       11.90        3.96      3.24 o
  -5  10  25      149.70       98.20     11.35 o
  -4  10  25       86.02      117.30     15.30 o
  -3  10  25       32.29       39.74     11.50 o
  -2  10  25      313.49      381.96     32.06 o
  -1  10  25       26.99       28.23      7.18 o
   0  10  25       27.30       22.74      6.49 o
   1  10  25      675.86      624.22     28.73 o
   2  10  25       56.50       72.12     14.67 o
   3  10  25        7.93        8.51      7.16 o
   4  10  25       15.13       16.79      5.08 o
  -3  11  25       92.25      104.78     12.03 o
  -2  11  25       18.71       18.18      7.13 o
  -1  11  25      534.15      571.38     32.08 o
   0  11  25       35.64       18.94      6.53 o
   1  11  25      457.21      459.97     29.24 o
   2  11  25      122.09      137.79     15.84 o
   3  11  25       19.67       31.56      5.27 o
  -8   0  26       53.31       47.22     16.63 o
  -6   0  26      401.12      403.93     44.50 o
  -4   0  26      234.45      235.83     26.57 o
  -2   0  26     2110.08     2365.23     49.67 o
   0   0  26        4.41       21.25      8.15 o
   2   0  26       51.93       69.15     13.22 o
   4   0  26      493.86      469.15     19.45 o
   6   0  26       53.92       61.89     13.55 o
   8   0  26      291.70      313.54     22.06 o
  -9   1  26       11.96       15.84      6.06 o
  -8   1  26        2.54       67.86     13.62 o
  -7   1  26       19.92       29.75     11.14 o
  -6   1  26      876.45      816.50     52.55 o
  -5   1  26      103.98       96.30     12.95 o
  -4   1  26     1225.86     1193.25     59.17 o
  -3   1  26      229.72      239.58     23.84 o
  -2   1  26     1225.70     1128.34     34.58 o
  -1   1  26       18.38       31.74      7.11 o
   0   1  26        3.20       18.04      6.46 o
   1   1  26      703.51      735.61     28.36 o
   2   1  26     4602.37     4889.11     73.67 o
   3   1  26        8.06       18.11      5.53 o
   4   1  26     4378.61     4330.04     47.88 o
   5   1  26       20.39       32.84      5.15 o
   6   1  26     1159.94     1163.91     36.33 o
   7   1  26       24.68       33.16      7.48 o
   8   1  26        6.99        6.31      6.52 o
   9   1  26      128.02      107.32     21.47 o
  -9   2  26      216.09      175.57     37.62 o
  -8   2  26       70.64       62.03      8.66 o
  -7   2  26      323.58      355.50     23.54 o
  -6   2  26      550.99      498.29     26.76 o
  -5   2  26      788.08      740.48     26.54 o
  -4   2  26       43.43       20.15      6.84 o
  -3   2  26     8734.40     8680.84    145.87 o
  -2   2  26      193.04      200.57     15.04 o
  -1   2  26      864.55      715.71     41.63 o
   0   2  26      624.06      602.08     25.77 o
   1   2  26     1045.09      942.33     47.24 o
   2   2  26      440.43      485.66     23.24 o
   3   2  26     2571.10     2661.39     85.16 o
   4   2  26       42.47       45.49      5.71 o
   5   2  26     3402.70     3519.87     53.61 o
   6   2  26      119.96      121.82     12.20 o
   7   2  26      172.85      194.88     14.89 o
   8   2  26       28.61       14.89      7.05 o
   9   2  26      270.27      331.40     23.88 o
  -9   3  26        6.33        9.57      3.54 o
  -8   3  26      398.35      416.32     30.35 o
  -7   3  26      110.25      113.93     13.10 o
  -6   3  26     2616.58     2506.82     57.08 o
  -5   3  26       69.65       72.15      9.41 o
  -4   3  26     4286.06     4052.87     58.73 o
  -3   3  26        0.98       -0.26      6.11 o
  -2   3  26     3006.99     2992.54     88.06 o
  -1   3  26        0.86       -1.61      5.44 o
   0   3  26     1278.92     1117.04     51.93 o
   1   3  26      416.55      463.59     34.02 o
   2   3  26     2196.68     2209.48     76.64 o
   3   3  26       50.76       44.33     12.41 o
   4   3  26     2433.94     2360.28     36.36 o
   5   3  26       43.87       57.94      8.25 o
   6   3  26     1267.57     1295.55     37.96 o
   7   3  26      163.08      164.22     13.13 o
   8   3  26       20.07       23.27      8.32 o
   9   3  26       28.35       36.09      8.62 o
  -9   4  26       22.02       29.77      7.45 o
  -8   4  26       54.73       43.13      8.51 o
  -7   4  26      644.67      671.60     34.84 o
  -6   4  26       71.73       81.99     26.46 o
  -5   4  26     1437.00     1505.51     54.86 o
  -4   4  26        9.30       16.20      7.06 o
  -3   4  26     3137.59     3197.77     70.50 o
  -2   4  26       17.24       14.69      7.75 o
  -1   4  26     3819.57     4090.44    101.63 o
   0   4  26       41.94       44.20     11.49 o
   1   4  26     6717.90     6826.49    133.04 o
   2   4  26      113.38      115.10     18.74 o
   3   4  26      510.80      524.60     20.35 o
   4   4  26      665.93      643.71     19.73 o
   5   4  26      264.95      284.67     14.84 o
   6   4  26       14.32       33.28      6.95 o
   7   4  26      546.82      505.78     20.39 o
   8   4  26        1.18       -5.60      7.02 o
  -8   5  26      102.00      104.43     10.90 o
  -7   5  26        1.99        2.90      6.85 o
  -6   5  26      272.58      330.15     24.91 o
  -5   5  26      205.14      181.70     19.88 o
  -4   5  26       11.23       40.82     17.89 o
  -3   5  26     2141.56     2100.80     90.27 o
  -2   5  26       47.25       59.64     10.42 o
  -1   5  26      492.62      607.44     30.17 o
   0   5  26      793.94      788.18     34.63 o
   1   5  26      695.29      795.93     35.90 o
   2   5  26     3255.40     3203.98     75.91 o
   3   5  26      237.01      287.03     17.29 o
   4   5  26     1583.87     1557.31     32.80 o
   5   5  26       88.28       93.16     11.08 o
   6   5  26      472.84      474.96     29.80 o
   7   5  26       41.15       56.96      8.16 o
   8   5  26       57.05       56.87     11.29 o
  -8   6  26        3.77        2.20      4.96 o
  -7   6  26       21.07       22.73      9.84 o
  -6   6  26      123.52      107.19     22.64 o
  -5   6  26      612.95      563.14     49.80 o
  -4   6  26       16.01       26.88     14.91 o
  -3   6  26      342.30      354.40     39.28 o
  -2   6  26      467.89      415.49     41.98 o
  -1   6  26      235.99      221.04     30.66 o
   0   6  26     1420.03     1445.83     90.11 o
   1   6  26       36.76       29.61      6.43 o
   2   6  26      509.22      505.86     20.52 o
   3   6  26      926.15      937.16     34.22 o
   4   6  26     2638.55     2568.24     44.42 o
   5   6  26        9.66       17.53      6.77 o
   6   6  26      344.88      317.29     18.47 o
   7   6  26       28.37       22.93     10.39 o
   8   6  26       61.05       51.89      8.60 o
  -7   7  26        3.97        1.43      5.98 o
  -6   7  26       73.52       51.41     15.58 o
  -5   7  26       41.57       22.00     15.49 o
  -4   7  26       38.20       36.65     16.49 o
  -3   7  26      115.59      148.25     26.27 o
  -2   7  26       32.02       62.59     17.83 o
  -1   7  26      287.13      326.69     37.95 o
   0   7  26      938.62     1089.50     68.42 o
   1   7  26      646.68      609.95     34.95 o
   2   7  26      387.35      382.32     27.30 o
   3   7  26      240.40      218.71     21.30 o
   4   7  26       25.97       26.25      6.60 o
   5   7  26      104.24       93.30      9.34 o
   6   7  26      388.71      369.81     17.59 o
   7   7  26        1.10       -7.72      9.14 o
  -7   8  26       84.63       79.71     11.80 o
  -6   8  26        5.74        5.31      7.97 o
  -5   8  26      215.47      217.36     28.76 o
  -4   8  26      111.47      122.04     22.69 o
  -3   8  26      383.28      301.95     35.19 o
  -2   8  26        0.14       -1.77     12.57 o
  -1   8  26       24.83       33.48     16.08 o
   0   8  26       21.96        1.30      9.58 o
   1   8  26      338.63      324.72     24.88 o
   2   8  26      719.12      725.39     46.70 o
   3   8  26        3.47       21.13     11.85 o
   4   8  26        2.38        3.73      4.28 o
   5   8  26        2.45        1.97      4.10 o
   6   8  26       78.13       64.79      7.45 o
  -6   9  26      378.68      340.51     22.81 o
  -5   9  26        2.38       14.18      7.19 o
  -4   9  26      892.90      915.53     51.62 o
  -3   9  26        1.12        3.18      7.43 o
  -2   9  26      823.85      874.79     55.37 o
  -1   9  26       35.47       31.44     13.09 o
   0   9  26       47.41       54.27     24.36 o
   1   9  26        3.81        0.55      5.21 o
   2   9  26     1261.76     1222.61     44.00 o
   3   9  26        6.68       18.09      7.46 o
   4   9  26       54.29       57.84      8.04 o
   5   9  26       12.04       12.62      3.45 o
  -4  10  26       33.40       17.91      7.17 o
  -3  10  26      944.06      991.50     47.52 o
  -2  10  26      222.62      262.28     26.92 o
  -1  10  26      518.77      577.92     27.28 o
   0  10  26      134.52      113.64     12.49 o
   1  10  26     1869.22     2032.36     49.96 o
   2  10  26      297.95      237.05     24.24 o
   3  10  26      776.25      823.89     29.95 o
   4  10  26       56.06       48.36      6.79 o
  -3  11  26       24.31       26.22      6.12 o
  -2  11  26      584.72      610.68     29.75 o
  -1  11  26       56.36       28.96      7.02 o
   0  11  26      196.59      227.81     19.90 o
   1  11  26     1000.84      962.04     39.89 o
   2  11  26      379.40      375.34     17.41 o
   3  11  26        1.99       -0.48      2.46 o
  -9   0  27      182.82      183.25     20.16 o
  -7   0  27     1396.09     1468.71     80.07 o
  -5   0  27     1888.92     1924.69     60.67 o
  -3   0  27     2549.93     2490.13     76.46 o
  -1   0  27     8298.24     8442.11    144.30 o
   1   0  27     6663.88     6681.60    123.30 o
   3   0  27     2650.32     2543.63     79.51 o
   5   0  27     3561.82     3764.53     71.49 o
   7   0  27       54.43       73.41     27.53 o
   9   0  27        0.27       -6.75      5.87 o
  -9   1  27      228.85      198.25     14.23 o
  -8   1  27      553.35      611.63     32.36 o
  -7   1  27       75.43       98.52     16.67 o
  -6   1  27      302.48      291.22     26.94 o
  -5   1  27      135.38      163.22     16.36 o
  -4   1  27      951.60      948.97     33.45 o
  -3   1  27       78.64       78.23     14.16 o
  -2   1  27     3639.56     3616.53     98.37 o
  -1   1  27      198.42      208.54     17.42 o
   0   1  27     3361.85     3139.85     60.30 o
   1   1  27      910.52      823.92     30.79 o
   2   1  27     2834.55     2962.08     58.81 o
   3   1  27     1970.12     1940.08     65.86 o
   4   1  27      896.91      786.88     18.98 o
   5   1  27      486.75      471.96     18.19 o
   6   1  27      944.93     1022.82     34.11 o
   7   1  27       27.79       35.19      7.60 o
   8   1  27        5.94       10.42      4.82 o
   9   1  27       37.14       46.51      6.92 o
  -9   2  27       13.07       16.58      4.68 o
  -8   2  27       61.59       50.07      7.89 o
  -7   2  27      122.93       89.79     11.85 o
  -6   2  27      297.51      304.37     20.94 o
  -5   2  27      278.50      314.42     17.90 o
  -4   2  27      306.67      325.32     16.86 o
  -3   2  27      432.16      476.35     34.79 o
  -2   2  27     3709.14     3723.12    100.62 o
  -1   2  27      266.37      285.22     27.24 o
   0   2  27     2933.48     3223.92     61.19 o
   1   2  27      222.49      238.32     16.48 o
   2   2  27     3096.09     3207.77     71.38 o
   3   2  27      810.31      722.44     45.47 o
   4   2  27      830.21      844.86     21.71 o
   5   2  27      311.37      270.10     15.11 o
   6   2  27        8.88        0.77      5.78 o
   7   2  27       10.15       15.82      5.73 o
   8   2  27        8.97       33.49      8.69 o
   9   2  27       16.88       21.54      7.13 o
  -9   3  27        2.52        4.02      5.59 o
  -8   3  27        1.56       10.01     16.77 o
  -7   3  27      524.90      521.55     24.75 o
  -6   3  27      226.23      254.11     22.68 o
  -5   3  27     2385.00     2272.59     54.89 o
  -4   3  27       45.41       89.02     10.12 o
  -3   3  27     3215.66     3211.67     91.16 o
  -2   3  27       65.33       79.70     16.39 o
  -1   3  27      555.66      549.84     38.03 o
   0   3  27      365.66      399.65     32.06 o
   1   3  27     1972.56     2064.88     73.34 o
   2   3  27      162.11      156.07     21.73 o
   3   3  27      546.01      602.68     19.44 o
   4   3  27       25.37       51.57      6.46 o
   5   3  27     1767.61     1780.13     36.47 o
   6   3  27       45.37       54.78      8.93 o
   7   3  27      315.36      362.23     18.66 o
   8   3  27        7.41       10.78      6.11 o
  -9   4  27       10.04        2.12      4.39 o
  -8   4  27        6.86       22.50      6.61 o
  -7   4  27        0.11       13.47     12.22 o
  -6   4  27      511.71      540.76     33.96 o
  -5   4  27      121.53      109.82     15.92 o
  -4   4  27      112.54       88.84     12.86 o
  -3   4  27      464.01      399.17     26.33 o
  -2   4  27      501.81      548.06     38.29 o
  -1   4  27     2286.44     2428.73     80.10 o
   0   4  27     1118.81     1161.51     55.15 o
   1   4  27     1043.25     1087.69     54.46 o
   2   4  27     1234.67     1148.42     35.86 o
   3   4  27      922.54      983.94     25.40 o
   4   4  27     1131.87     1107.03     28.44 o
   5   4  27       87.69      111.69      9.86 o
   6   4  27     1086.84     1096.36     34.18 o
   7   4  27        2.69       12.05      7.31 o
   8   4  27      177.43      166.43     20.05 o
  -8   5  27        6.60        9.71      4.82 o
  -7   5  27       21.01       26.41      8.16 o
  -6   5  27       51.86       46.12     14.64 o
  -5   5  27       26.92       19.44      9.43 o
  -4   5  27     1279.24     1224.72     71.20 o
  -3   5  27        1.93       -9.67     11.83 o
  -2   5  27      418.24      430.41     25.85 o
  -1   5  27       62.95       56.05      9.79 o
   0   5  27     1134.09     1136.16     42.26 o
   1   5  27     2192.72     2200.36     49.04 o
   2   5  27        2.32        3.12      5.26 o
   3   5  27      863.13      779.36     34.06 o
   4   5  27      157.47      159.54     12.44 o
   5   5  27      610.91      578.63     24.36 o
   6   5  27      163.88      158.24     13.90 o
   7   5  27       94.99       75.37      8.85 o
   8   5  27       15.88        2.49      5.32 o
  -8   6  27        1.74       -1.88      5.19 o
  -7   6  27      356.59      336.43     30.99 o
  -6   6  27       10.04       28.75     14.11 o
  -5   6  27      298.26      369.03     39.92 o
  -4   6  27      115.50       79.94     20.36 o
  -3   6  27      221.71      239.29     32.29 o
  -2   6  27      508.73      537.49     48.24 o
  -1   6  27        6.20        9.04     10.35 o
   0   6  27      245.62      228.55     19.55 o
   1   6  27     1370.95     1276.52     36.49 o
   2   6  27      277.06      248.02     19.03 o
   3   6  27     5421.31     5573.92     82.29 o
   4   6  27       42.41       35.70      6.66 o
   5   6  27      449.56      472.48     21.26 o
   6   6  27       75.45       63.69      8.73 o
   7   6  27        6.49      -11.38      9.53 o
  -7   7  27        0.44        1.49      7.49 o
  -6   7  27      114.39      105.27     19.13 o
  -5   7  27       14.91       32.98     13.93 o
  -4   7  27      412.84      446.57     43.94 o
  -3   7  27      270.22      266.82     34.89 o
  -2   7  27      657.00      737.80     56.44 o
  -1   7  27      149.77      112.32     24.31 o
   0   7  27       39.73       49.60     17.91 o
   1   7  27     1114.03     1079.52     44.30 o
   2   7  27      149.44      153.61     17.82 o
   3   7  27      673.66      709.17     36.97 o
   4   7  27        2.71       12.57      5.25 o
   5   7  27      192.61      191.55     14.42 o
   6   7  27       80.78       80.28      9.60 o
   7   7  27       79.31       62.50      9.95 o
  -7   8  27      211.12      185.88     15.84 o
  -6   8  27       93.14       82.96     15.77 o
  -5   8  27      702.87      879.91     51.89 o
  -4   8  27      260.52      233.79     31.20 o
  -3   8  27      506.44      466.32     43.20 o
  -2   8  27      206.32      152.62     25.58 o
  -1   8  27     4966.55     5208.16    146.32 o
   0   8  27      312.30      233.27     32.10 o
   1   8  27     1878.94     1955.70     58.90 o
   2   8  27      385.23      401.21     27.07 o
   3   8  27      311.49      357.63     25.28 o
   4   8  27      262.45      234.04     13.44 o
   5   8  27      102.01       84.95      8.85 o
   6   8  27       38.42       46.58      5.34 o
  -6   9  27      166.22      195.26     16.61 o
  -5   9  27      209.00      236.90     23.02 o
  -4   9  27      158.63      163.26     22.01 o
  -3   9  27      469.94      429.49     37.44 o
  -2   9  27      267.99      309.06     32.86 o
  -1   9  27      208.72      242.68     29.87 o
   0   9  27       75.45       81.96     12.23 o
   1   9  27      123.02      114.76     14.05 o
   2   9  27      770.72      738.64     33.52 o
   3   9  27      152.55      150.27     15.19 o
   4   9  27      224.84      209.56     16.05 o
   5   9  27      186.47      131.61      7.97 o
  -4  10  27      104.97       68.34     11.71 o
  -3  10  27       24.22       21.34      9.12 o
  -2  10  27      372.60      397.65     31.73 o
  -1  10  27       18.99       10.03      4.85 o
   0  10  27      138.48      117.82     12.48 o
   1  10  27       66.89       55.10     11.98 o
   2  10  27      227.91      223.48     15.52 o
   3  10  27        0.93        8.35      4.69 o
   4  10  27       88.68       86.96      9.51 o
  -2  11  27        8.84        3.23      3.81 o
  -1  11  27      350.12      372.21     23.38 o
   0  11  27        0.40       -2.38      5.52 o
   1  11  27      231.85      238.83     19.10 o
   2  11  27       55.99       58.72      6.82 o
  -8   0  28      234.89      234.81     29.24 o
  -6   0  28      650.98      588.82     53.40 o
  -4   0  28      285.61      246.09     26.79 o
  -2   0  28     2002.41     1976.70     74.93 o
   0   0  28     4369.08     4026.88     99.58 o
   2   0  28     7098.26     7018.29    131.38 o
   4   0  28     5402.60     5328.53     65.02 o
   6   0  28     3656.82     3800.63     92.79 o
   8   0  28       36.47       27.71      7.67 o
  -9   1  28       96.86      111.72     10.57 o
  -8   1  28       87.90       89.26     13.58 o
  -7   1  28      640.97      665.36     39.54 o
  -6   1  28       29.21       18.78      9.24 o
  -5   1  28     3245.63     3289.17     66.78 o
  -4   1  28        2.30        7.30      7.05 o
  -3   1  28     2147.67     2204.74     72.46 o
  -2   1  28       36.73       28.77     10.57 o
  -1   1  28     3866.29     3842.29     92.75 o
   0   1  28      191.15      188.03     15.48 o
   1   1  28     1437.62     1443.02     42.87 o
   2   1  28      245.65      283.92     18.86 o
   3   1  28     3769.46     3821.01     69.64 o
   4   1  28       21.58       37.39      6.31 o
   5   1  28       16.80       14.02      4.75 o
   6   1  28        0.07        1.97      5.82 o
   7   1  28      444.11      453.76     21.59 o
   8   1  28        3.54       12.77      5.38 o
   9   1  28        3.87        4.11      5.03 o
  -9   2  28       29.72       35.88      9.38 o
  -8   2  28       11.50       17.55      8.44 o
  -7   2  28      110.64       97.03     11.91 o
  -6   2  28      120.71      147.98     15.47 o
  -5   2  28      202.83      167.12     16.08 o
  -4   2  28     1002.25      963.95     29.12 o
  -3   2  28      967.72      935.56     47.97 o
  -2   2  28     1707.75     1786.92     71.42 o
  -1   2  28     1586.33     1570.82     64.40 o
   0   2  28     2488.94     2550.18     55.95 o
   1   2  28        5.82       25.37      6.35 o
   2   2  28     2350.96     2398.52     53.61 o
   3   2  28        0.20        3.35      6.54 o
   4   2  28       56.34       58.59      6.29 o
   5   2  28        0.48        6.18      5.32 o
   6   2  28      425.93      357.88     20.34 o
   7   2  28      111.66      101.21     10.95 o
   8   2  28       45.19       69.84     13.03 o
  -9   3  28        4.20       38.46      9.42 o
  -8   3  28        0.50        8.14      5.45 o
  -7   3  28      100.29      118.36     12.57 o
  -6   3  28      216.61      195.05     16.77 o
  -5   3  28        4.02       27.73      9.87 o
  -4   3  28      642.39      609.57     23.34 o
  -3   3  28       76.85       92.70     14.18 o
  -2   3  28      237.58      221.58     25.45 o
  -1   3  28       31.38       66.07     15.31 o
   0   3  28      188.42      171.90     21.62 o
   1   3  28       94.44       73.48     15.39 o
   2   3  28      829.24      776.34     47.32 o
   3   3  28      904.76      903.39     23.93 o
   4   3  28     2245.21     2097.30     34.95 o
   5   3  28      495.61      448.98     18.81 o
   6   3  28        2.19        1.42      6.14 o
   7   3  28      206.08      213.78     16.08 o
   8   3  28       35.36       27.51      9.35 o
  -8   4  28       25.59       34.55     23.19 o
  -7   4  28      163.70      185.56     18.43 o
  -6   4  28      501.56      411.54     29.17 o
  -5   4  28      388.84      388.73     30.71 o
  -4   4  28     1218.44     1158.69     47.39 o
  -3   4  28     3681.53     3721.20     80.94 o
  -2   4  28      834.94      743.18     34.23 o
  -1   4  28     1996.93     2094.71     75.75 o
   0   4  28      292.25      287.25     28.45 o
   1   4  28       45.55       55.71     13.93 o
   2   4  28      204.24      213.59     13.98 o
   3   4  28      250.55      233.08     12.90 o
   4   4  28       10.72       11.23      5.60 o
   5   4  28        1.96        2.45      4.72 o
   6   4  28        9.78        8.58      6.44 o
   7   4  28        8.86       -4.21      5.71 o
   8   4  28       35.01       53.43     11.92 o
  -8   5  28       34.22       46.75      6.68 o
  -7   5  28      132.74      136.00     14.51 o
  -6   5  28      197.25      192.29     19.02 o
  -5   5  28     1099.56      979.83     42.75 o
  -4   5  28      376.07      383.85     26.89 o
  -3   5  28     1856.09     1856.20     87.27 o
  -2   5  28       19.05       23.05      7.00 o
  -1   5  28     1522.66     1420.61     47.48 o
   0   5  28      822.23      943.31     39.17 o
   1   5  28     3524.64     3613.65     63.82 o
   2   5  28      256.38      277.01     16.53 o
   3   5  28     1528.58     1512.74     47.33 o
   4   5  28      884.74      967.38     29.00 o
   5   5  28      278.78      365.88     23.18 o
   6   5  28       17.25       18.87      6.07 o
   7   5  28      302.92      344.60     47.42 o
   8   5  28        8.68       11.05      6.19 o
  -8   6  28       30.75       29.41      7.50 o
  -7   6  28       22.97       24.37      9.54 o
  -6   6  28      537.16      555.30     44.24 o
  -5   6  28       90.79      118.34     23.94 o
  -4   6  28       75.30      127.03     24.65 o
  -3   6  28        8.46      -10.25     14.25 o
  -2   6  28      649.73      658.41     53.37 o
  -1   6  28        7.86       25.77     13.00 o
   0   6  28      151.09      167.53     17.28 o
   1   6  28      949.44      921.82     40.01 o
   2   6  28     3715.30     3604.11     83.20 o
   3   6  28        4.33       17.20      7.08 o
   4   6  28     1456.27     1404.31     32.29 o
   5   6  28       51.10       51.85      7.77 o
   6   6  28      626.98      598.04     23.56 o
   7   6  28       84.57       70.33      7.91 o
  -7   7  28      414.12      421.48     29.22 o
  -6   7  28       18.75       20.74     10.77 o
  -5   7  28      403.27      443.96     40.86 o
  -4   7  28       18.95        9.82      9.71 o
  -3   7  28     1154.62     1166.80     70.10 o
  -2   7  28     1215.20     1092.60     68.03 o
  -1   7  28     2462.51     2570.03    104.97 o
   0   7  28       32.32       13.34     11.64 o
   1   7  28     1374.69     1450.03     50.91 o
   2   7  28       88.68      105.80     15.07 o
   3   7  28     1229.39     1252.47     48.35 o
   4   7  28      631.41      623.73     23.45 o
   5   7  28      584.13      631.11     24.59 o
   6   7  28       48.40       64.90     10.28 o
   7   7  28       15.20       14.59      5.20 o
  -6   8  28       49.00       63.83     13.29 o
  -5   8  28       55.49       65.35     15.86 o
  -4   8  28      193.58      220.64     28.41 o
  -3   8  28        8.38        7.84     16.53 o
  -2   8  28      258.96      307.78     35.91 o
  -1   8  28       73.84       66.08     19.32 o
   0   8  28     1192.05     1324.90     47.72 o
   1   8  28      133.34      155.73     17.20 o
   2   8  28      213.56      243.93     20.90 o
   3   8  28        1.41        4.76      5.71 o
   4   8  28      460.97      426.72     17.46 o
   5   8  28       16.34        6.72      5.50 o
   6   8  28      319.18      226.90      9.54 o
  -5   9  28        0.29       12.96      7.32 o
  -4   9  28       22.90       26.96     10.87 o
  -3   9  28       12.32        8.44      9.46 o
  -2   9  28       13.56       17.35     10.83 o
  -1   9  28      538.52      595.05     46.88 o
   0   9  28       88.79      100.31     13.02 o
   1   9  28      595.19      571.39     51.60 o
   2   9  28       24.32       25.69      8.27 o
   3   9  28      539.71      531.64     22.15 o
   4   9  28      140.04      116.45     14.40 o
   5   9  28       78.19       51.51      6.43 o
  -4  10  28        0.14        7.82      6.32 o
  -3  10  28        3.09       -5.35      8.00 o
  -2  10  28      430.74      466.64     22.17 o
  -1  10  28       37.18       30.64      6.91 o
   0  10  28       12.10       19.65      6.84 o
   1  10  28       50.67       44.30     16.21 o
   2  10  28      269.75      278.10     24.60 o
   3  10  28        0.48       -0.17      3.95 o
   4  10  28        2.53       -1.19      2.85 o
  -2  11  28       41.75       38.37      6.86 o
  -1  11  28      308.00      257.89     18.11 o
   0  11  28       11.91       16.35      5.32 o
   1  11  28       61.10       52.46      8.94 o
   2  11  28        0.28        1.99      2.69 o
  -9   0  29       14.20        7.94      6.19 o
  -7   0  29      399.36      354.79     39.16 o
  -5   0  29        1.83        4.80     11.36 o
  -3   0  29      390.54      379.22     30.13 o
  -1   0  29      284.23      245.34     26.49 o
   1   0  29     4138.94     4429.42    106.14 o
   3   0  29        8.59        9.44      8.01 o
   5   0  29     2051.96     2105.98     54.07 o
   7   0  29      519.84      554.53     33.14 o
  -9   1  29       13.01       23.07      5.81 o
  -8   1  29       22.03       22.55     15.20 o
  -7   1  29      234.48      302.55     26.23 o
  -6   1  29        0.54       -7.84      9.23 o
  -5   1  29      920.48      923.57     46.49 o
  -4   1  29       57.25       39.83      8.19 o
  -3   1  29     1301.98     1219.73     54.22 o
  -2   1  29      292.57      276.54     29.23 o
  -1   1  29       76.25      107.65     18.23 o
   0   1  29     1531.73     1537.23     44.63 o
   1   1  29      771.09      810.44     32.30 o
   2   1  29      231.16      290.83     19.11 o
   3   1  29      932.43      966.51     24.83 o
   4   1  29      441.34      496.19     15.44 o
   5   1  29      228.25      256.85     13.67 o
   6   1  29        3.15        7.20      6.26 o
   7   1  29      578.71      661.39     25.56 o
   8   1  29       47.76       45.02      7.36 o
  -9   2  29        7.16       18.09      8.10 o
  -8   2  29      140.82      164.93     18.51 o
  -7   2  29        0.36        7.92      5.91 o
  -6   2  29      908.46      922.61     35.39 o
  -5   2  29       55.86       70.31     11.89 o
  -4   2  29     1494.58     1512.08     53.01 o
  -2   2  29      638.91      679.43     44.51 o
  -1   2  29      391.68      441.66     35.00 o
   0   2  29     7923.67     8149.29    102.01 o
   1   2  29      155.10      129.72     17.22 o
   2   2  29     6040.73     5910.83    129.66 o
   3   2  29      611.74      637.83     19.86 o
   4   2  29      271.30      232.85     11.80 o
   5   2  29       13.46       25.43      5.42 o
   6   2  29        9.83        5.23      6.26 o
   7   2  29      188.66      192.77     13.83 o
   8   2  29      127.63      119.59      9.97 o
  -9   3  29      190.12      213.86     17.08 o
  -8   3  29      137.25      102.18     11.21 o
  -7   3  29      264.08      285.14     17.98 o
  -6   3  29      289.67      328.24     20.97 o
  -5   3  29     2055.06     2100.76     55.28 o
  -4   3  29       17.23       18.75      6.46 o
  -3   3  29     4341.34     4309.33    119.70 o
  -2   3  29      103.93       87.84     17.29 o
  -1   3  29     2369.94     2448.90     82.74 o
   0   3  29       21.94       20.84      8.77 o
   1   3  29     3619.54     3787.22    103.43 o
   2   3  29       57.95       38.78      7.21 o
   3   3  29     2275.35     2288.39     63.81 o
   4   3  29      265.08      238.18     13.67 o
   5   3  29      397.90      395.64     17.60 o
   6   3  29        5.46       -1.35      6.27 o
   7   3  29      317.14      391.48     21.61 o
   8   3  29       14.84       24.30      8.66 o
  -8   4  29      310.41      286.01     27.57 o
  -7   4  29      115.35      137.25     16.24 o
  -6   4  29      473.04      545.79     32.57 o
  -5   4  29      395.41      362.68     27.24 o
  -4   4  29      688.59      693.70     36.93 o
  -3   4  29       14.66       30.72      9.92 o
  -2   4  29     6522.44     6309.08    100.87 o
  -1   4  29      448.78      477.18     27.62 o
   0   4  29     1527.54     1638.55     51.26 o
   1   4  29       48.46       33.85      8.08 o
   2   4  29      659.42      672.65     25.30 o
   3   4  29       41.91       42.35      6.68 o
   4   4  29     3116.76     3009.19     46.86 o
   5   4  29       14.16       12.45      5.40 o
   6   4  29      595.53      577.81     24.19 o
   7   4  29       46.78       57.89     10.16 o
   8   4  29       36.13       34.35      9.74 o
  -8   5  29        0.02       21.89      5.02 o
  -7   5  29       95.27       90.18     11.95 o
  -6   5  29        2.73        2.25      8.53 o
  -5   5  29      553.78      525.42     31.82 o
  -4   5  29        8.77       18.21      8.31 o
  -3   5  29     1849.50     1961.70     90.47 o
  -2   5  29      785.36      653.42     32.73 o
  -1   5  29     2081.40     2109.79     91.75 o
   0   5  29        2.20        5.16      8.08 o
   1   5  29      991.00      971.00     33.80 o
   2   5  29     3659.61     3694.60     59.81 o
   3   5  29       20.17       35.13      7.29 o
   4   5  29      903.62      902.52     27.92 o
   5   5  29      969.67      938.25     36.12 o
   6   5  29       70.06       74.36     11.70 o
   7   5  29      466.58      433.66     21.95 o
   8   5  29        1.24        8.36      4.64 o
  -8   6  29        1.04       -0.27      3.40 o
  -7   6  29       11.26        8.66      8.34 o
  -6   6  29       93.20      145.18     23.63 o
  -5   6  29        9.14        3.54     10.32 o
  -4   6  29       39.12       50.81     17.32 o
  -3   6  29        0.31        1.79      9.39 o
  -2   6  29      180.32      167.71     27.78 o
  -1   6  29        8.77        0.77      9.77 o
   0   6  29     1154.04     1214.00     73.53 o
   1   6  29      375.19      365.25     26.59 o
   2   6  29        7.55       20.51      8.91 o
   3   6  29        4.69        3.13      7.62 o
   4   6  29       32.18       28.60      6.62 o
   5   6  29        2.74        1.42      4.92 o
   6   6  29       40.04       39.64      8.59 o
   7   6  29        7.51        9.62      6.17 o
  -7   7  29        1.45       18.85      7.17 o
  -6   7  29       43.54       50.73     13.81 o
  -5   7  29       60.19       43.04     17.40 o
  -4   7  29      118.55      130.34     24.02 o
  -3   7  29       49.39       29.78     14.20 o
  -2   7  29      745.31      661.10     53.26 o
  -1   7  29       18.99       21.80     14.21 o
   0   7  29     1026.20     1042.40     68.59 o
   1   7  29       44.52       51.69     11.46 o
   2   7  29      766.60      806.87     38.26 o
   3   7  29       14.25       12.14      7.47 o
   4   7  29      287.44      299.71     15.98 o
   5   7  29       82.60      100.98     10.11 o
   6   7  29      493.39      390.42     18.49 o
  -6   8  29      120.75      118.10     16.54 o
  -5   8  29       13.16       37.23     11.81 o
  -4   8  29       13.52       31.24     13.95 o
  -3   8  29        2.23       -0.84      9.25 o
  -2   8  29       62.29       49.06     16.33 o
  -1   8  29      786.36      856.69     60.37 o
   0   8  29      720.86      689.41     34.25 o
   1   8  29        4.59        8.92      6.76 o
   2   8  29      147.32      176.49     18.10 o
   3   8  29       22.92       17.61      5.12 o
   4   8  29       83.49       98.99     10.64 o
   5   8  29        3.78        4.07      3.93 o
  -5   9  29      293.33      292.60     23.72 o
  -4   9  29        0.94       -7.35      7.98 o
  -3   9  29       85.66       97.50     18.17 o
  -2   9  29        1.06        3.23      9.71 o
  -1   9  29     1107.13     1048.07     38.90 o
   0   9  29       91.82       57.15     11.55 o
   1   9  29      678.04      704.76     32.04 o
   2   9  29      205.73      220.65     17.85 o
   3   9  29      819.56      871.39     27.26 o
   4   9  29       71.72       44.14      7.06 o
   5   9  29       94.70      106.57     11.93 o
  -4  10  29      448.19      379.55     22.93 o
  -3  10  29        1.74       -0.90      3.76 o
  -2  10  29      289.35      299.22     17.16 o
  -1  10  29      349.80      360.63     19.58 o
   0  10  29     1340.51     1346.47     38.03 o
   1  10  29       67.59       57.60      8.09 o
   2  10  29      276.15      280.32     17.65 o
   3  10  29       37.35       31.70      6.12 o
   4  10  29       30.81       25.38      6.01 o
  -1  11  29      317.30      364.55     19.32 o
   0  11  29       20.66        5.50      3.84 o
   1  11  29       79.05       81.63      9.09 o
   2  11  29        4.79        8.60      4.87 o
  -8   0  30      315.50      264.53     30.42 o
  -6   0  30       29.16       35.08     16.04 o
  -4   0  30     3906.87     4087.79    132.72 o
  -2   0  30      289.74      240.46     27.22 o
   0   0  30       12.88       45.44     12.41 o
   2   0  30     3945.86     3894.94    102.25 o
   4   0  30    11155.91    10522.88     87.73 o
   6   0  30       43.94       37.51     11.47 o
   8   0  30      152.42      187.09     15.55 o
  -9   1  30       32.28       38.09      6.40 o
  -8   1  30       73.92      108.24     16.71 o
  -7   1  30      448.33      465.03     30.98 o
  -6   1  30      160.53      153.63     20.10 o
  -5   1  30     2578.48     2671.87     77.65 o
  -4   1  30      693.01      629.00     35.61 o
  -3   1  30     3052.69     3115.47     77.39 o
  -2   1  30       25.79       19.06     10.03 o
  -1   1  30     1315.91     1227.77     41.96 o
   0   1  30        8.78       17.48      7.90 o
   1   1  30     3035.19     2911.61     73.45 o
   2   1  30      180.45      211.61     17.28 o
   3   1  30     2930.19     2990.31     37.92 o
   4   1  30       48.09       60.13      6.04 o
   5   1  30     1215.54     1198.83     28.97 o
   6   1  30       17.53       37.73      8.43 o
   7   1  30       76.32       92.42     10.14 o
   8   1  30      706.24      657.82     41.45 o
  -9   2  30       58.32       61.09     10.75 o
  -8   2  30      366.01      349.32     26.59 o
  -7   2  30        2.82       47.78     15.32 o
  -6   2  30     1012.86     1030.69     37.00 o
  -5   2  30     2083.75     1998.38     56.39 o
  -4   2  30     1127.54     1145.37     38.61 o
  -3   2  30        4.18       15.57     15.12 o
  -2   2  30      570.39      578.27     42.27 o
  -1   2  30      621.03      553.31     39.98 o
   0   2  30     2107.04     2107.40     53.25 o
   1   2  30     1885.13     1936.36     50.16 o
   2   2  30      456.33      446.45     30.69 o
   3   2  30      451.69      441.81     16.88 o
   4   2  30       38.89       33.23      5.93 o
   5   2  30        2.53       28.37      7.30 o
   6   2  30      314.59      321.43     19.23 o
   7   2  30       79.66      118.05     13.61 o
   8   2  30       31.59       43.24      6.67 o
  -8   3  30        6.46       -0.81      3.93 o
  -7   3  30        5.75       16.72      6.15 o
  -6   3  30       25.14       36.24      8.58 o
  -5   3  30       83.36       91.98     16.15 o
  -4   3  30      379.56      338.90     21.82 o
  -3   3  30      915.82      850.81     32.41 o
  -2   3  30     4504.59     4531.21     85.33 o
  -1   3  30        8.66       10.42      9.23 o
   0   3  30     2035.58     2095.84     78.36 o
   1   3  30      685.71      799.41     48.53 o
   2   3  30     1687.54     1541.07     33.76 o
   3   3  30      680.46      679.44     21.51 o
   4   3  30      167.50      179.53     11.79 o
   5   3  30        7.96        4.63      5.04 o
   6   3  30      126.79      146.86     13.02 o
   7   3  30       15.92        8.34      5.66 o
   8   3  30      220.50      210.95     21.22 o
  -8   4  30        0.58        0.39      4.42 o
  -7   4  30      260.45      250.42     20.32 o
  -6   4  30       55.51       54.29     11.07 o
  -5   4  30      369.42      356.58     27.07 o
  -4   4  30      564.26      564.94     33.60 o
  -3   4  30       25.69       32.49     20.30 o
  -2   4  30      136.82      129.84     12.62 o
  -1   4  30     5345.42     5443.79     94.38 o
   0   4  30      362.83      410.88     21.77 o
   1   4  30     1296.86     1445.91     41.59 o
   2   4  30      678.76      777.51     27.63 o
   3   4  30     2991.86     2983.59     51.21 o
   4   4  30       59.37       78.89      8.53 o
   5   4  30     1085.26     1122.40     31.73 o
   6   4  30       32.11       26.84      7.56 o
   7   4  30      250.26      256.37     18.58 o
   8   4  30       32.71       28.43      8.25 o
  -8   5  30      166.19      141.90     14.55 o
  -7   5  30       64.14       68.59     14.85 o
  -6   5  30      120.10      138.86     20.01 o
  -5   5  30      571.22      615.45     33.99 o
  -4   5  30      498.39      442.09     29.17 o
  -3   5  30       74.06       61.34     17.51 o
  -2   5  30      481.84      435.32     43.19 o
  -1   5  30      192.15      164.08     22.14 o
   0   5  30      610.71      673.77     34.07 o
   1   5  30     1625.12     1645.32     44.29 o
   2   5  30      235.14      238.43     19.45 o
   3   5  30      410.24      438.18     22.58 o
   4   5  30      252.07      247.47     14.99 o
   5   5  30      178.29      183.09     16.45 o
   6   5  30       95.69       60.13     10.81 o
   7   5  30       21.35       15.83      5.70 o
  -7   6  30       30.67       16.81      8.56 o
  -6   6  30       89.21       87.79     17.95 o
  -5   6  30       88.01      145.87     24.63 o
  -4   6  30       14.66       20.28     11.85 o
  -3   6  30       14.00        5.25     10.73 o
  -2   6  30      102.57       94.79     21.16 o
  -1   6  30       17.36       35.25     18.34 o
   0   6  30      795.17      750.05     58.95 o
   1   6  30       11.92       11.52      8.14 o
   2   6  30       85.86       77.23     19.22 o
   3   6  30       10.50        8.80      6.11 o
   4   6  30      325.72      321.08     20.62 o
   5   6  30      167.26      160.98     14.16 o
   6   6  30       70.74       48.01     10.40 o
   7   6  30       31.55       30.19      7.84 o
  -7   7  30      215.17      196.68     18.32 o
  -6   7  30       12.23       17.99      9.64 o
  -5   7  30      698.83      765.77     51.39 o
  -4   7  30      640.87      650.41     50.97 o
  -3   7  30      257.95      244.84     33.36 o
  -2   7  30      594.90      503.13     47.25 o
  -1   7  30      946.76      888.62     62.44 o
   0   7  30      902.77      880.25     63.61 o
   1   7  30     1760.09     1792.78     55.47 o
   2   7  30      410.14      414.25     27.25 o
   3   7  30      225.62      256.10     18.00 o
   4   7  30       77.07       85.66     11.01 o
   5   7  30      320.89      300.91     15.64 o
   6   7  30      171.27      158.62     11.93 o
  -6   8  30      135.14      112.48     14.89 o
  -5   8  30       98.28      114.36     18.30 o
  -4   8  30      631.11      696.72     47.81 o
  -3   8  30       40.50       51.02     14.71 o
  -2   8  30      589.64      663.22     51.28 o
  -1   8  30     1001.23     1026.85     65.16 o
   0   8  30       77.06       67.35     11.04 o
   1   8  30     1351.35     1359.36     46.87 o
   2   8  30      176.89      201.87     18.39 o
   3   8  30     1415.94     1407.15     38.49 o
   4   8  30      351.66      382.81     18.72 o
   5   8  30       99.00       78.98      9.21 o
  -5   9  30      128.42      149.41     16.52 o
  -4   9  30       42.92       44.56     10.81 o
  -3   9  30      603.76      682.78     44.36 o
  -2   9  30      177.21      140.80     22.07 o
  -1   9  30      809.82      821.45     33.30 o
   0   9  30      874.76      829.16     33.81 o
   1   9  30      517.77      521.15     29.02 o
   2   9  30      616.85      598.26     27.95 o
   3   9  30       74.92       71.64      8.19 o
   4   9  30      383.04      322.45     16.77 o
   5   9  30      187.69      122.79     11.81 o
  -4  10  30        5.11       19.80      5.81 o
  -3  10  30      136.62      107.05      8.84 o
  -2  10  30       20.11       26.37      5.49 o
  -1  10  30       75.20       59.15      7.67 o
   0  10  30       10.06       12.25      4.46 o
   1  10  30      697.93      677.07     25.19 o
   2  10  30      332.13      306.63     13.38 o
   3  10  30      554.80      476.56     33.50 o
   0  11  30      273.43      271.09     18.17 o
   1  11  30      102.54       89.79     10.76 o
  -9   0  31      117.08      123.57     13.33 o
  -7   0  31      712.32      739.78     53.90 o
  -5   0  31     1046.41     1024.71     69.94 o
  -3   0  31     5906.81     6168.61    157.58 o
  -1   0  31     6526.88     7012.21    144.17 o
   1   0  31     1008.37      978.17     52.52 o
   3   0  31     1488.41     1402.53     34.93 o
   5   0  31        9.60       10.51      5.79 o
   7   0  31       84.03      112.57     14.86 o
  -9   1  31       11.21       -0.37      4.43 o
  -8   1  31      412.43      419.50     28.57 o
  -7   1  31       77.42       73.39     14.20 o
  -6   1  31      206.20      239.07     24.50 o
  -5   1  31      201.70      228.24     33.40 o
  -4   1  31     1847.40     1827.41     62.95 o
  -3   1  31       65.37       51.02     18.95 o
  -2   1  31      773.38      721.90     48.17 o
  -1   1  31       97.46       93.90     12.20 o
   0   1  31     7724.77     7924.78    105.65 o
   1   1  31      800.39      888.84     35.18 o
   2   1  31     5164.57     5290.65     65.20 o
   3   1  31     1146.09     1128.60     26.40 o
   4   1  31     1616.10     1607.12     30.58 o
   5   1  31      350.85      337.24     17.58 o
   6   1  31      597.03      675.30     27.48 o
   7   1  31      105.80      117.09     10.99 o
   8   1  31      470.47      551.96     40.03 o
  -9   2  31        0.43       11.67      5.00 o
  -8   2  31       60.14       61.60      9.68 o
  -7   2  31     1310.75     1386.56    192.23 o
  -6   2  31      502.37      454.86     24.59 o
  -5   2  31      536.60      553.87     27.71 o
  -4   2  31       14.86       25.01      8.31 o
  -3   2  31     1208.23     1242.28     39.14 o
  -2   2  31      992.48      937.30     54.67 o
  -1   2  31      397.97      446.81     36.83 o
   0   2  31      291.82      289.99     20.38 o
   1   2  31      778.89      762.36     32.32 o
   2   2  31       71.96       69.77      6.69 o
   3   2  31     1512.88     1382.11     30.08 o
   4   2  31       13.49       11.78      4.56 o
   5   2  31     3232.50     3318.47     55.05 o
   6   2  31      632.39      650.15     26.47 o
   7   2  31      743.86      749.34     25.35 o
   8   2  31      141.90      118.77     11.85 o
  -8   3  31        9.85       34.71     12.83 o
  -7   3  31      122.86      118.45     11.09 o
  -6   3  31        0.65       18.36     10.26 o
  -5   3  31      438.40      413.22     23.86 o
  -4   3  31       16.72       36.82      9.31 o
  -3   3  31     2281.15     2198.63     52.63 o
  -2   3  31      607.53      584.13     22.79 o
  -1   3  31      171.86      151.68     15.99 o
   0   3  31      604.17      670.13     33.47 o
   1   3  31       41.51       43.49      7.06 o
   2   3  31      164.27      151.88     10.15 o
   3   3  31      461.40      523.96     19.01 o
   4   3  31        3.07        6.89      4.36 o
   5   3  31      180.98      155.21     11.25 o
   6   3  31       24.02        8.26      7.11 o
   7   3  31       11.22        2.56      5.11 o
   8   3  31        0.79        6.03      6.06 o
  -8   4  31        9.13        3.26      7.79 o
  -7   4  31      359.98      292.35     20.47 o
  -6   4  31       83.95      126.55     16.21 o
  -5   4  31      514.30      523.56     32.11 o
  -4   4  31      258.62      273.18     24.02 o
  -3   4  31      232.46      191.52     19.98 o
  -2   4  31      254.08      226.62     16.64 o
  -1   4  31        1.08       14.30      5.23 o
   0   4  31      617.12      619.33     26.97 o
   1   4  31      283.74      276.95     19.31 o
   2   4  31     2445.41     2432.18     43.98 o
   3   4  31        9.76       26.12      7.74 o
   4   4  31       58.29       45.59      6.74 o
   5   4  31      230.90      266.69     15.92 o
   6   4  31       23.93       13.35      7.14 o
   7   4  31       90.40      122.83     13.26 o
   8   4  31        0.11        1.60      4.02 o
  -8   5  31      100.53       62.85      9.15 o
  -7   5  31       20.86       36.90      7.68 o
  -6   5  31      236.01      230.68     19.82 o
  -5   5  31      307.11      267.77     22.87 o
  -4   5  31        7.45       -5.96      6.65 o
  -3   5  31      117.40       88.50     20.29 o
  -2   5  31       16.17       14.41      9.97 o
  -1   5  31      561.15      568.49     31.38 o
   0   5  31     1076.30     1031.58     42.92 o
   1   5  31     1422.89     1377.52     52.89 o
   2   5  31     1551.97     1507.97     56.45 o
   3   5  31      443.02      393.69     21.58 o
   4   5  31      175.86      213.47     14.92 o
   5   5  31        1.77       -1.70      6.43 o
   6   5  31      102.81      136.78     14.62 o
   7   5  31        8.02        7.84      5.02 o
  -7   6  31      149.71      145.23     17.67 o
  -6   6  31      270.51      305.83     31.35 o
  -5   6  31     1447.24     1335.81     70.56 o
  -4   6  31        6.62       -1.34     11.92 o
  -3   6  31     3197.15     3141.98    115.48 o
  -2   6  31       66.34       40.65     15.12 o
  -1   6  31     6219.00     6437.39    166.82 o
   0   6  31        7.34       -0.96      6.16 o
   1   6  31     1810.00     1926.40     74.03 o
   2   6  31      154.52      133.65     17.10 o
   3   6  31       54.62       63.61      9.77 o
   4   6  31      102.96       97.47     15.92 o
   5   6  31      211.55      215.88     15.71 o
   6   6  31       33.94       51.04     10.44 o
   7   6  31      285.50      233.98     16.73 o
  -7   7  31       28.29       23.77      6.92 o
  -6   7  31      112.24      154.44     20.25 o
  -5   7  31        2.95       22.65     12.70 o
  -4   7  31      311.17      359.53     37.70 o
  -3   7  31        2.70       -7.23     10.27 o
  -2   7  31      434.83      551.76     48.49 o
  -1   7  31      230.42      184.33     29.48 o
   0   7  31     1272.63     1298.75     76.72 o
   1   7  31       91.32       74.86     21.60 o
   2   7  31     1613.51     1684.98     87.57 o
   3   7  31       59.12       47.72     11.11 o
   4   7  31     1321.58     1286.10     48.76 o
   5   7  31        4.17       11.64      5.59 o
   6   7  31      551.69      436.86     55.46 o
  -6   8  31        8.56       27.78      8.39 o
  -5   8  31      107.10      119.29     18.26 o
  -4   8  31        0.62       -3.06      7.76 o
  -3   8  31      492.69      606.38     46.75 o
  -2   8  31       50.80       39.46     14.14 o
  -1   8  31      236.45      220.73     40.49 o
   0   8  31       26.65       18.72      7.49 o
   1   8  31      454.30      437.65     54.23 o
   2   8  31        0.89        0.55      5.72 o
   3   8  31     1045.67      957.46     30.82 o
   4   8  31      228.51      206.98     13.40 o
   5   8  31      507.82      455.89     29.74 o
  -5   9  31       24.52       27.81      7.68 o
  -4   9  31      182.01      203.80     21.68 o
  -3   9  31       29.12       35.21     11.82 o
  -2   9  31      291.95      324.72     19.68 o
  -1   9  31       90.83       66.95      9.82 o
   0   9  31      131.20      185.28     15.96 o
   1   9  31       20.94       12.54      6.19 o
   2   9  31      101.83      129.05     10.92 o
   3   9  31      102.17       94.19      8.79 o
   4   9  31       54.47       48.21     10.95 o
  -3  10  31       14.79       11.22      4.06 o
  -2  10  31      170.32      160.51     13.52 o
  -1  10  31      337.71      378.19     18.16 o
   0  10  31      364.18      391.42     18.63 o
   1  10  31        0.00        9.08      3.73 o
   2  10  31      157.97      127.23      9.33 o
   3  10  31       54.39       49.67      9.65 o
  -8   0  32      109.40      128.94     19.79 o
  -6   0  32      115.28      107.98     24.48 o
  -4   0  32      294.49      281.51     37.39 o
  -2   0  32       39.07       53.36     15.22 o
   0   0  32     1092.22     1266.51     60.76 o
   2   0  32      198.39      210.98     13.83 o
   4   0  32      122.23      147.44     14.83 o
   6   0  32      183.81      178.24     20.75 o
   8   0  32       17.81       27.45      6.46 o
  -8   1  32       50.51       84.10     12.05 o
  -7   1  32      147.98      133.94     17.38 o
  -6   1  32       90.20      132.25     19.02 o
  -5   1  32        3.54        6.39      9.81 o
  -4   1  32      109.19      103.23     17.91 o
  -3   1  32      277.79      274.13     24.62 o
  -2   1  32      150.21      109.30     12.08 o
  -1   1  32      522.06      517.85     49.90 o
   0   1  32      118.67      138.57     18.87 o
   1   1  32      189.20      234.37     18.49 o
   2   1  32      135.75      123.38      7.87 o
   3   1  32      371.04      346.75     15.08 o
   4   1  32       10.73       17.73      4.58 o
   5   1  32      621.43      641.44     23.75 o
   6   1  32      778.20      784.82     28.95 o
   7   1  32        0.50        6.63      5.56 o
   8   1  32        7.97       15.16      5.31 o
  -8   2  32       65.83       57.37     11.88 o
  -7   2  32     1112.22     1102.10     71.26 o
  -6   2  32      126.50      132.78     21.89 o
  -5   2  32      828.34      804.78     32.82 o
  -4   2  32     1368.11     1376.77     60.20 o
  -3   2  32     2532.09     2371.88     92.76 o
  -2   2  32     1401.16     1499.27     42.80 o
  -1   2  32     4586.36     4756.61     90.83 o
   0   2  32      314.19      329.97     22.09 o
   1   2  32     6031.60     5989.37     94.23 o
   2   2  32     1546.53     1526.04     29.06 o
   3   2  32     1223.54     1204.22     28.33 o
   4   2  32        2.10       14.61      6.76 o
   5   2  32     1563.51     1587.70     37.21 o
   6   2  32      109.45      119.78     12.04 o
   7   2  32      118.30      134.09     11.00 o
   8   2  32        0.12       14.10      6.92 o
  -8   3  32      465.21      476.11     32.20 o
  -7   3  32        9.75       13.72      4.97 o
  -6   3  32     2299.14     2203.84     57.47 o
  -5   3  32       50.42       41.95      8.65 o
  -4   3  32     2846.34     2845.44     61.78 o
  -3   3  32      183.54      160.32     15.68 o
  -2   3  32     2853.44     2968.45     51.64 o
  -1   3  32       34.01       43.96      7.53 o
   0   3  32     1584.79     1587.08     37.60 o
   1   3  32        5.13       14.51      6.21 o
   2   3  32      570.96      585.70     19.49 o
   3   3  32      547.09      528.32     21.68 o
   4   3  32      647.11      647.23     21.76 o
   5   3  32        3.71        3.71      4.80 o
   6   3  32      168.06      179.83     13.59 o
   7   3  32        5.60        1.63      9.10 o
   8   3  32       89.95       74.83     11.46 o
  -8   4  32      239.07      152.87     33.63 o
  -7   4  32        9.66       18.49      6.48 o
  -6   4  32      202.35      200.44     19.46 o
  -5   4  32      168.78      164.72     18.78 o
  -4   4  32      232.42      234.69     22.73 o
  -3   4  32     1376.41     1299.46     50.52 o
  -2   4  32      315.43      274.13     15.88 o
  -1   4  32        8.59       21.32      6.85 o
   0   4  32     1640.22     1616.02     46.97 o
   1   4  32     9044.96     8972.09    110.01 o
   2   4  32      885.35      826.86     30.09 o
   3   4  32     2056.81     2186.18     49.90 o
   4   4  32      859.90      858.14     27.26 o
   5   4  32       81.63      114.17     11.72 o
   6   4  32       23.26       30.50      9.91 o
   7   4  32      293.95      291.11     18.20 o
  -7   5  32       40.02       22.68      5.58 o
  -6   5  32      531.86      605.92     30.17 o
  -5   5  32       64.87       75.70     24.12 o
  -4   5  32       33.67       40.88     10.12 o
  -3   5  32       61.69       31.70     15.70 o
  -2   5  32      864.45      901.31     62.17 o
  -1   5  32      630.88      683.30     54.31 o
   0   5  32      415.41      433.80     44.75 o
   1   5  32       26.05       56.57     11.64 o
   2   5  32     1929.73     2006.80     53.50 o
   3   5  32      822.28      816.15     34.55 o
   4   5  32     2569.42     2653.41     60.85 o
   5   5  32        7.98        5.21      6.01 o
   6   5  32      563.61      525.61     38.10 o
   7   5  32       67.70       58.07      7.46 o
  -7   6  32       11.18       25.79      8.23 o
  -6   6  32       81.91       82.08     16.95 o
  -5   6  32       94.16      130.35     23.82 o
  -4   6  32      144.87      153.50     26.05 o
  -3   6  32      988.18     1071.76     68.02 o
  -2   6  32        5.88       11.49     10.06 o
  -1   6  32     1239.50     1424.09     80.13 o
   0   6  32     4074.16     4183.84     89.59 o
   1   6  32        1.12        8.76      6.78 o
   2   6  32     1379.81     1444.88     53.36 o
   3   6  32      128.60      109.51     12.70 o
   4   6  32      627.94      690.37     38.55 o
   5   6  32       15.59       11.34      6.75 o
   6   6  32       13.62       16.86      5.46 o
  -6   7  32       30.47       18.93      8.56 o
  -5   7  32       47.15       44.93     13.69 o
  -4   7  32       96.78       87.14     19.95 o
  -3   7  32       83.44       67.98     18.94 o
  -2   7  32       22.96       43.28     15.77 o
  -1   7  32        0.89        6.60     10.57 o
   0   7  32      395.84      444.40     44.84 o
   1   7  32      226.43      209.26     32.48 o
   2   7  32       15.73       36.37     17.20 o
   3   7  32       28.10       29.69     10.47 o
   4   7  32       11.85       28.96     13.61 o
   5   7  32      392.81      389.89     32.00 o
   6   7  32        0.68       -8.07      5.38 o
  -6   8  32      111.39       83.43     11.53 o
  -5   8  32      115.12      113.76     17.90 o
  -4   8  32       16.67       18.27      9.51 o
  -3   8  32      550.62      540.41     43.28 o
  -2   8  32        8.00        9.51      9.45 o
  -1   8  32      182.40      212.44     31.55 o
   0   8  32       55.55       56.77     18.81 o
   1   8  32      845.68      861.13     35.41 o
   2   8  32      509.00      463.91     25.78 o
   3   8  32       20.26       22.42      7.84 o
   4   8  32      516.10      458.56     24.89 o
   5   8  32      316.58      339.17     24.52 o
  -5   9  32        7.31       -1.82      4.81 o
  -4   9  32      280.97      258.83     24.49 o
  -3   9  32       15.86       10.91      7.92 o
  -2   9  32      144.22      144.86     12.66 o
  -1   9  32        2.31        0.60      6.27 o
   0   9  32      205.97      260.54     17.70 o
   1   9  32      103.06      111.20     12.01 o
   2   9  32      211.76      228.49     13.40 o
   3   9  32      228.20      171.72     14.27 o
   4   9  32      162.23      160.45     16.87 o
  -3  10  32      434.00      387.98     23.32 o
  -2  10  32      126.77      114.98     14.65 o
  -1  10  32      847.76      812.78     26.07 o
   0  10  32      223.16      198.29     10.34 o
   1  10  32      291.25      285.59     12.17 o
   2  10  32        1.91        2.90      7.11 o
   3  10  32      321.04      303.47     19.90 o
  -7   0  33      469.02      499.48     43.33 o
  -5   0  33     3199.57     3218.22    123.60 o
  -3   0  33      202.45      228.52     32.12 o
  -1   0  33     5529.40     5500.00     98.60 o
   1   0  33    11714.59    11961.16    210.97 o
   3   0  33      426.42      398.37     21.77 o
   5   0  33      119.05      116.74     13.38 o
   7   0  33       53.05       49.60      9.79 o
  -8   1  33      184.45      204.73     17.50 o
  -7   1  33      395.74      372.38     26.57 o
  -6   1  33      908.17     1014.31     47.13 o
  -5   1  33      175.01      161.22     21.91 o
  -4   1  33      746.98      801.05     43.42 o
  -3   1  33       12.50       24.12     12.70 o
  -2   1  33      936.15      860.66     33.40 o
  -1   1  33      633.32      635.17     23.86 o
   0   1  33       80.67       80.45     11.07 o
   1   1  33       73.44      106.70     10.55 o
   2   1  33     2456.80     2398.54     31.24 o
   3   1  33      925.85      904.32     24.29 o
   4   1  33        9.26        8.69      3.89 o
   5   1  33      779.53      744.39     25.44 o
   6   1  33        0.63       11.05      6.70 o
   7   1  33       33.84       47.96      9.56 o
   8   1  33      351.30      315.00     20.60 o
  -8   2  33        0.88       11.26      7.62 o
  -7   2  33       19.78       29.22     10.72 o
  -6   2  33      608.89      554.39     46.50 o
  -5   2  33       70.64      113.05     16.88 o
  -4   2  33      147.31      134.35     14.39 o
  -3   2  33      265.70      288.56     20.10 o
  -2   2  33      521.16      542.42     22.38 o
  -1   2  33     1754.52     1778.80     39.97 o
   0   2  33     1512.62     1699.54     34.25 o
   1   2  33       21.40       27.04      5.01 o
   2   2  33      558.59      565.76     18.16 o
   3   2  33       17.93       17.31      5.29 o
   4   2  33     1966.67     1881.30     36.72 o
   5   2  33       29.85       34.72      7.42 o
   6   2  33     1339.73     1363.78     41.13 o
   7   2  33       48.22       54.57      7.25 o
   8   2  33       35.44       15.83      6.28 o
  -8   3  33       24.08       33.94     10.20 o
  -7   3  33      152.77      135.36     11.15 o
  -6   3  33       49.61       72.31     12.34 o
  -5   3  33      235.98      218.46     17.60 o
  -4   3  33       71.88       71.08     14.74 o
  -3   3  33     5685.41     5660.33     86.70 o
  -2   3  33     3209.44     3344.83     55.64 o
  -1   3  33     5470.91     5582.99     71.36 o
   0   3  33       99.15       86.12      9.42 o
   1   3  33     3831.73     3869.14     62.07 o
   2   3  33      113.01      112.93      8.82 o
   3   3  33     1408.42     1394.62     35.07 o
   4   3  33      359.62      351.48     18.21 o
   5   3  33      541.49      561.06     20.07 o
   6   3  33       25.45       12.11      5.71 o
   7   3  33      290.15      238.08     17.36 o
   8   3  33       34.23       17.06      5.46 o
  -8   4  33       29.56       16.77      5.86 o
  -7   4  33       17.65       11.35     10.92 o
  -6   4  33      152.62      174.96     17.67 o
  -5   4  33      156.75      150.50     17.77 o
  -4   4  33      780.32      875.64     41.81 o
  -3   4  33        0.63       -1.89      6.45 o
  -2   4  33      605.19      559.99     26.94 o
  -1   4  33     3852.28     4004.78     69.86 o
   0   4  33      169.39      171.06     14.89 o
   1   4  33     1838.45     1735.75     36.98 o
   2   4  33      681.72      681.05     27.54 o
   3   4  33      706.46      724.99     29.26 o
   4   4  33      277.02      328.29     19.96 o
   5   4  33      299.92      299.91     18.12 o
   6   4  33      652.66      665.99     31.78 o
   7   4  33       25.32       21.66      6.54 o
  -7   5  33        7.26        8.31      4.28 o
  -6   5  33      225.59      245.26     18.99 o
  -5   5  33       40.15       77.88     13.00 o
  -4   5  33       25.47        9.87      6.98 o
  -3   5  33     1359.21     1345.68     75.79 o
  -2   5  33       46.96       25.94     14.18 o
  -1   5  33     1970.67     2157.53     97.13 o
   0   5  33       74.23       91.06     22.58 o
   1   5  33     2906.31     2911.40     77.64 o
   2   5  33      333.23      310.52     21.45 o
   3   5  33     1709.16     1774.40     50.31 o
   4   5  33       62.07       81.97     12.59 o
   5   5  33      152.65      173.98     14.63 o
   6   5  33      110.63      127.82     17.64 o
   7   5  33      315.55      224.89     12.42 o
  -7   6  33       76.12       73.79     11.70 o
  -6   6  33       52.09       76.49     15.94 o
  -5   6  33      211.59      218.25     28.14 o
  -4   6  33        9.97       36.35     14.80 o
  -3   6  33      989.32     1022.90     66.13 o
  -2   6  33      177.35      228.31     31.72 o
  -1   6  33     1564.85     1483.92     81.14 o
   0   6  33     2064.07     2097.02     63.78 o
   1   6  33      191.83      184.48     19.55 o
   2   6  33       30.04       35.22      8.99 o
   3   6  33      483.70      462.48     24.90 o
   4   6  33      182.22      119.80     16.64 o
   5   6  33      266.50      242.91     17.93 o
   6   6  33       24.41       34.15      6.61 o
  -6   7  33      163.88      158.37     18.74 o
  -5   7  33      162.28      160.48     22.74 o
  -4   7  33      440.63      501.38     42.23 o
  -3   7  33       45.66       56.98     17.09 o
  -2   7  33      893.93     1035.32     65.53 o
  -1   7  33      698.24      639.68     53.64 o
   0   7  33       38.99       55.33     17.66 o
   1   7  33      827.59      858.51     62.16 o
   2   7  33      473.35      488.15     32.45 o
   3   7  33      578.80      610.89     35.11 o
   4   7  33       23.97       33.31      9.23 o
   5   7  33       68.90       88.42     15.68 o
   6   7  33       49.10       41.30      8.01 o
  -5   8  33      163.26      174.27     20.15 o
  -4   8  33      123.96      117.38     19.26 o
  -3   8  33       33.65       50.73     16.13 o
  -2   8  33      693.64      655.38     49.14 o
  -1   8  33     1823.06     1878.93     84.75 o
   0   8  33       25.79       22.25     12.93 o
   1   8  33     1426.30     1473.64     75.07 o
   2   8  33      659.19      697.13     35.16 o
   3   8  33      302.09      364.10     47.06 o
   4   8  33        1.04        7.48      6.45 o
   5   8  33        1.83       11.31      6.17 o
  -4   9  33      424.35      445.86     29.74 o
  -3   9  33      669.41      619.52     38.88 o
  -2   9  33       66.72       50.72     13.51 o
  -1   9  33      939.70      989.84     54.08 o
   0   9  33        1.64        2.17      7.53 o
   1   9  33      982.99     1010.60     37.14 o
   2   9  33       10.67        6.21      5.15 o
   3   9  33        4.55        6.01      9.33 o
   4   9  33      150.50      155.30     15.64 o
  -3  10  33      287.13      315.02     19.42 o
  -2  10  33       45.15       35.83      7.84 o
  -1  10  33       30.90       26.17      6.16 o
   0  10  33      232.31      234.90     14.23 o
   1  10  33       79.16       59.11      7.13 o
   2  10  33      126.05      137.28     14.98 o
  -8   0  34      223.01      223.85     23.27 o
  -6   0  34     2833.69     2897.11    111.71 o
  -4   0  34      778.08      768.65     61.60 o
  -2   0  34     3340.33     3286.78    119.69 o
   0   0  34       23.04       10.56      6.98 o
   2   0  34      125.11      119.58     12.42 o
   4   0  34        8.46       11.81      6.27 o
   6   0  34     2214.50     2392.51     68.56 o
   8   0  34      406.36      385.11     25.24 o
  -8   1  34       19.85       27.29      8.42 o
  -7   1  34      159.12      190.03     31.09 o
  -6   1  34       52.85       86.68     15.56 o
  -5   1  34     1871.65     1980.50     67.50 o
  -4   1  34     1070.79      974.62     47.84 o
  -3   1  34     1449.89     1444.16     57.26 o
  -2   1  34        5.69       -4.17      5.44 o
  -1   1  34     1872.11     1713.19     47.93 o
   0   1  34     1513.23     1521.74     37.00 o
   1   1  34     2217.47     2128.20     38.83 o
   2   1  34       40.98       44.02      5.22 o
   3   1  34      747.06      670.30     23.74 o
   4   1  34        0.16        2.91      3.96 o
   5   1  34     1391.91     1534.02     35.83 o
   6   1  34       78.95       60.68     12.60 o
   7   1  34      402.42      445.63     18.36 o
   8   1  34       14.18        5.46      5.69 o
  -8   2  34       71.49      112.91     35.92 o
  -7   2  34        3.44        4.62      6.39 o
  -6   2  34       12.68       18.51      8.97 o
  -5   2  34      261.21      280.59     25.49 o
  -4   2  34       47.96       87.47     16.12 o
  -3   2  34       61.55       50.30     12.74 o
  -2   2  34     2356.69     2449.12     48.17 o
  -1   2  34      283.38      338.88     18.16 o
   0   2  34      738.66      792.32     23.83 o
   1   2  34      189.98      149.50     11.52 o
   2   2  34     2991.02     2926.35     37.85 o
   3   2  34     1643.31     1527.31     35.57 o
   4   2  34      711.47      693.39     25.14 o
   5   2  34      196.21      211.04     13.88 o
   6   2  34       36.18       43.03      7.50 o
   7   2  34       21.14       15.43      4.48 o
   8   2  34        1.10       -4.06      4.93 o
  -8   3  34       69.86       68.99     11.66 o
  -7   3  34       28.21       36.90      6.09 o
  -6   3  34      623.58      607.73     25.98 o
  -5   3  34       23.92       19.96      6.71 o
  -4   3  34     2141.83     2020.51     52.21 o
  -3   3  34       11.73       19.39      8.49 o
  -2   3  34       69.64       42.57      7.61 o
  -1   3  34      211.12      258.06     19.76 o
   0   3  34      155.25      145.15     12.50 o
   1   3  34      169.45      206.89     13.69 o
   2   3  34       11.28       10.98      5.13 o
   3   3  34       23.10       23.40      6.30 o
   4   3  34      413.80      373.96     18.73 o
   5   3  34       42.49       17.42      5.05 o
   6   3  34       28.22       21.52      5.95 o
   7   3  34       30.77       22.75      6.14 o
  -7   4  34       93.18       97.12     10.76 o
  -6   4  34        0.50        6.72      5.78 o
  -5   4  34        0.48        6.11      8.22 o
  -4   4  34      107.53      154.15     15.47 o
  -3   4  34      430.55      388.94     27.03 o
  -2   4  34      195.20      203.00     16.92 o
  -1   4  34     2140.11     2110.47     52.25 o
   0   4  34     1489.44     1485.42     44.43 o
   1   4  34       29.08       35.44      6.81 o
   2   4  34      282.28      267.17     17.44 o
   3   4  34      970.34      894.53     32.10 o
   4   4  34        7.83        7.73      5.79 o
   5   4  34      203.53      209.08     14.78 o
   6   4  34       57.89       80.87     11.70 o
   7   4  34        1.15        2.48      7.14 o
  -7   5  34      132.10      109.05      9.75 o
  -6   5  34        1.09        0.65      5.41 o
  -5   5  34     1110.20     1004.42     40.28 o
  -4   5  34      230.11      193.47     19.13 o
  -3   5  34     1732.03     1659.55     83.50 o
  -2   5  34      174.12      147.19     25.64 o
  -1   5  34     3555.52     3406.72    122.64 o
   0   5  34        1.75        6.41     10.82 o
   1   5  34        8.42        5.16      5.68 o
   2   5  34      342.14      309.79     21.27 o
   3   5  34      612.44      736.14     32.48 o
   4   5  34       59.36       50.31      9.79 o
   5   5  34      257.55      260.39     19.58 o
   6   5  34       90.47       57.65      8.76 o
  -7   6  34       65.13       53.96      9.29 o
  -6   6  34      538.00      514.34     35.55 o
  -5   6  34       72.59       58.89     16.49 o
  -4   6  34       90.01       81.06     18.34 o
  -3   6  34      210.43      174.55     27.94 o
  -2   6  34      842.23      934.82     63.23 o
  -1   6  34      132.43      148.60     27.12 o
   0   6  34      223.07      263.66     22.88 o
   1   6  34       51.96       43.86     10.30 o
   2   6  34     2600.83     2723.19     59.55 o
   3   6  34      734.78      731.42     30.72 o
   4   6  34      812.92     1008.53    166.59 o
   5   6  34       59.90       44.57     13.32 o
   6   6  34      861.74      831.20     39.75 o
  -6   7  34        1.60       -1.03      5.49 o
  -5   7  34     1438.21     1476.49     62.78 o
  -4   7  34       50.66       63.22     15.76 o
  -3   7  34     1963.81     2038.66     86.86 o
  -2   7  34      162.00      176.83     28.31 o
  -1   7  34     1672.62     1733.11     86.20 o
   0   7  34      665.12      649.38     53.21 o
   1   7  34     1593.87     1645.96     84.47 o
   2   7  34      631.27      626.04     35.76 o
   3   7  34     1371.11     1404.08     51.35 o
   4   7  34      104.70      101.12     13.87 o
   5   7  34       15.80       19.28      8.74 o
  -5   8  34       39.67       29.64      9.15 o
  -4   8  34      174.17      204.74     24.01 o
  -3   8  34       70.28       53.43     14.33 o
  -2   8  34      472.26      528.63     43.52 o
  -1   8  34      109.65       97.07     20.51 o
   0   8  34      517.40      600.95     47.72 o
   1   8  34       17.02       18.47      7.13 o
   2   8  34      991.68     1030.77     41.17 o
   3   8  34        8.81        2.08      6.43 o
   4   8  34     1253.06     1233.89     52.11 o
   5   8  34        5.32       16.22      5.69 o
  -4   9  34        2.32       -3.26      5.99 o
  -3   9  34        9.05        5.82      6.69 o
  -2   9  34      162.48      171.10     21.66 o
  -1   9  34       24.49       42.89      8.09 o
   0   9  34        3.79        4.64      6.08 o
   1   9  34      368.09      409.16     23.30 o
   2   9  34      558.70      519.28     24.95 o
   3   9  34       47.87       56.21      8.24 o
   4   9  34        2.33        4.11      4.29 o
  -2  10  34        0.72       16.08      6.61 o
  -1  10  34       82.31       82.99     11.98 o
   0  10  34      113.20       88.13     10.11 o
   1  10  34       33.76       34.90      8.75 o
   2  10  34      123.70      111.16     12.62 o
  -7   0  35       26.78       18.11     11.89 o
  -5   0  35     2437.62     2325.98    104.88 o
  -3   0  35       83.68       99.13     23.38 o
  -1   0  35     4009.00     4139.22     88.76 o
   1   0  35       57.23       38.57      8.20 o
   3   0  35      973.15      834.58     42.03 o
   5   0  35     1004.71      953.46     35.56 o
   7   0  35      258.71      247.74     18.93 o
  -8   1  35        5.91        8.71      5.46 o
  -7   1  35      317.18      340.51     24.00 o
  -6   1  35       78.52       75.13     13.72 o
  -5   1  35     1075.83     1189.40     71.92 o
  -4   1  35        0.42        9.38     10.61 o
  -3   1  35     2904.69     2941.68     82.39 o
  -2   1  35       18.28       34.18     20.34 o
  -1   1  35     5337.27     5586.20     86.21 o
   0   1  35        1.52        7.47      5.17 o
   1   1  35     1347.12     1361.04     31.52 o
   2   1  35     1630.51     1652.35     26.57 o
   3   1  35      116.04       97.04      9.35 o
   4   1  35       82.89       81.95      8.21 o
   5   1  35      195.73      219.08     14.22 o
   6   1  35     1145.23     1157.09     32.83 o
   7   1  35       58.83       64.47      7.48 o
   8   1  35       81.93       52.97      8.21 o
  -8   2  35      669.69      532.16     94.15 o
  -7   2  35      148.21      177.80     16.82 o
  -6   2  35      240.22      228.12     21.87 o
  -5   2  35       20.43       29.58     10.71 o
  -4   2  35     1980.29     2011.79     75.30 o
  -3   2  35       36.52       39.42     12.88 o
  -2   2  35      245.25      260.01     16.40 o
  -1   2  35     6207.25     6448.94     78.78 o
   0   2  35      160.18      138.89     12.23 o
   1   2  35       46.58       33.13      6.46 o
   2   2  35      212.01      203.99     12.08 o
   3   2  35      482.52      380.54     17.99 o
   4   2  35      614.71      631.55     23.89 o
   5   2  35      248.59      213.67     13.53 o
   6   2  35      249.27      266.19     15.71 o
   7   2  35      105.00       98.58     11.24 o
  -8   3  35        0.02       -1.46      4.91 o
  -7   3  35      132.42      131.30     13.22 o
  -6   3  35       44.70       39.03      8.29 o
  -5   3  35       54.61       11.50      6.51 o
  -4   3  35      662.31      635.61     29.62 o
  -3   3  35       74.59       70.07     10.60 o
  -2   3  35       85.51       95.11     12.51 o
  -1   3  35     7873.79     7885.60     87.21 o
   0   3  35     1791.33     1769.16     41.77 o
   1   3  35     9485.71     9320.98     98.10 o
   2   3  35       90.20       68.91      9.07 o
   3   3  35     4877.89     4865.12     74.51 o
   4   3  35       51.69       65.06      8.46 o
   5   3  35      351.91      344.60     16.49 o
   6   3  35        7.08        2.30      5.95 o
   7   3  35      139.45      125.45     11.53 o
  -7   4  35       41.53       37.43      7.27 o
  -6   4  35      608.72      551.09     28.37 o
  -5   4  35      108.44       81.45     12.77 o
  -4   4  35     3291.61     3352.07     64.32 o
  -3   4  35      301.85      330.77     26.40 o
  -2   4  35      750.40      797.78     32.52 o
  -1   4  35      769.66      796.60     32.67 o
   0   4  35     3099.92     3136.57     65.32 o
   1   4  35       63.78       62.50     11.05 o
   2   4  35       41.36       34.27      6.82 o
   3   4  35        0.88       10.74      6.42 o
   4   4  35      692.11      721.97     28.52 o
   5   4  35       19.05       23.93      7.20 o
   6   4  35      596.97      570.34     27.15 o
   7   4  35       59.52       24.83      5.70 o
  -7   5  35      217.02      180.51     11.05 o
  -6   5  35        3.22       13.52      6.21 o
  -5   5  35      168.96      187.91     17.12 o
  -4   5  35       57.12       50.77     11.20 o
  -3   5  35      266.00      298.59     35.99 o
  -2   5  35       93.97      105.29     23.19 o
  -1   5  35      912.83     1003.32     67.15 o
   0   5  35      224.51      273.50     21.59 o
   1   5  35       43.99       49.98      9.55 o
   2   5  35        8.44        8.80      6.46 o
   3   5  35      465.12      486.50     26.44 o
   4   5  35      628.90      672.14     29.64 o
   5   5  35        8.09        5.94     10.10 o
   6   5  35      106.26       91.54     10.04 o
  -6   6  35        6.40       14.95      8.77 o
  -5   6  35       35.26       31.91     13.94 o
  -4   6  35      266.62      300.79     34.42 o
  -3   6  35      342.39      378.34     39.34 o
  -2   6  35      341.78      452.59     44.49 o
  -1   6  35       14.52        6.70     17.76 o
   0   6  35      221.16      233.85     21.46 o
   1   6  35      146.07      155.29     14.79 o
   2   6  35     1161.19     1142.63     38.32 o
   3   6  35      312.77      319.17     20.40 o
   4   6  35      224.64      198.42     19.99 o
   5   6  35      287.79      317.91     30.24 o
   6   6  35        5.93       22.59      8.32 o
  -6   7  35       39.55       42.09      9.68 o
  -5   7  35       13.78       32.76     11.21 o
  -4   7  35      193.50      217.85     27.30 o
  -3   7  35        5.96       30.58     15.12 o
  -2   7  35      224.52      208.41     30.11 o
  -1   7  35        1.16        5.24     11.20 o
   0   7  35      197.08      204.01     29.89 o
   1   7  35        7.41       21.70      9.89 o
   2   7  35     1188.68     1218.22     48.30 o
   3   7  35      489.09      459.82     29.04 o
   4   7  35       80.09       82.75     13.72 o
   5   7  35       91.46      100.93     15.34 o
  -5   8  35       33.29       48.10     10.38 o
  -4   8  35      175.20      172.14     21.54 o
  -3   8  35        0.14        9.68      9.73 o
  -2   8  35        3.25       14.72      9.93 o
  -1   8  35      272.52      319.51     21.65 o
   0   8  35       66.85       95.42     13.48 o
   1   8  35       12.10       16.93      7.25 o
   2   8  35        1.79       -2.48      5.60 o
   3   8  35        1.01        6.42      6.36 o
   4   8  35      553.25      610.25     35.08 o
  -4   9  35       89.43       96.97     12.58 o
  -3   9  35      172.64      205.14     21.13 o
  -2   9  35        0.92       -4.57      7.79 o
  -1   9  35     1041.14      898.04     65.90 o
   0   9  35       20.05       16.81      5.67 o
   1   9  35     1372.70     1357.76     39.62 o
   2   9  35       91.96      101.21     10.94 o
   3   9  35      942.73      912.70     56.43 o
  -1  10  35      120.70       72.17     10.24 o
   0  10  35      175.78      177.42     15.56 o
   1  10  35      216.29      191.78     15.26 o
  -8   0  36      412.95      319.81     24.84 o
  -6   0  36      610.11      608.18     50.20 o
  -4   0  36      579.47      593.07     54.23 o
  -2   0  36     6232.89     6360.81    171.54 o
   0   0  36     3860.31     4005.46     87.91 o
   2   0  36      232.64      268.40     19.64 o
   4   0  36       85.79       94.96     15.45 o
   6   0  36       25.53       20.75      8.51 o
  -8   1  36      106.94       71.86      8.81 o
  -7   1  36      309.71      327.57     23.10 o
  -6   1  36      132.78      170.39     21.00 o
  -5   1  36       16.94       47.61     13.83 o
  -4   1  36     1596.93     1543.75     68.22 o
  -3   1  36      622.13      674.80     40.42 o
  -2   1  36       54.14       78.85     16.81 o
  -1   1  36       50.72       55.88     10.51 o
   0   1  36      440.51      477.03     21.49 o
   1   1  36      641.94      593.79     21.20 o
   2   1  36      100.30      102.96      8.35 o
   3   1  36      124.12      123.18     10.73 o
   4   1  36      916.72      818.84     23.70 o
   5   1  36      515.53      520.77     20.45 o
   6   1  36      101.13      103.38     10.03 o
   7   1  36       46.53       43.40      6.00 o
  -8   2  36       74.01       73.49     12.53 o
  -7   2  36        4.55        9.42     11.51 o
  -6   2  36      145.88      154.21     23.21 o
  -5   2  36       30.50       30.14     16.60 o
  -4   2  36      320.02      272.46     25.42 o
  -3   2  36     1904.29     1855.41     65.17 o
  -2   2  36     1091.94     1136.79     50.75 o
  -1   2  36     1326.04     1272.72     35.57 o
   0   2  36     3814.09     4033.50     63.51 o
   1   2  36      540.78      533.63     20.78 o
   2   2  36      843.12      765.75     22.94 o
   3   2  36     1174.51     1275.43     32.52 o
   4   2  36      250.49      280.43     16.09 o
   5   2  36       37.68       27.34      6.57 o
   6   2  36       32.10       31.59      6.40 o
   7   2  36      144.37      139.78     12.76 o
  -8   3  36       18.82       19.49      6.04 o
  -7   3  36        2.00       12.35      9.61 o
  -6   3  36      115.26      104.94     10.62 o
  -5   3  36       73.65       55.15      9.29 o
  -4   3  36      112.44      111.65     14.01 o
  -3   3  36      218.37      222.24     17.83 o
  -2   3  36        8.92       26.56      7.59 o
  -1   3  36      445.84      444.45     25.52 o
   0   3  36     2010.32     2085.08     54.57 o
   1   3  36       93.17      124.82     11.14 o
   2   3  36      174.16      185.89     14.78 o
   3   3  36      837.13      816.51     30.99 o
   4   3  36     1224.67     1235.68     37.30 o
   5   3  36       13.10       -1.34      7.35 o
   6   3  36      307.80      326.01     21.82 o
   7   3  36       10.78       14.58      4.66 o
  -7   4  36      239.07      216.94     13.49 o
  -6   4  36       42.38       53.56     10.11 o
  -5   4  36      278.04      239.91     20.70 o
  -4   4  36       40.66       39.85      9.90 o
  -3   4  36     2440.82     2402.46     55.43 o
  -2   4  36        0.08        7.73      6.98 o
  -1   4  36     3900.77     4049.27     73.29 o
   0   4  36      389.40      320.21     20.87 o
   1   4  36     5757.63     5870.85     90.29 o
   2   4  36       52.54       47.05      8.31 o
   3   4  36     3200.02     3240.41     60.09 o
   4   4  36       35.26       37.93      8.37 o
   5   4  36       94.08      137.90     24.66 o
   6   4  36        6.94       30.41      7.32 o
   7   4  36      146.42      144.69     14.38 o
  -7   5  36      300.76      212.49     15.76 o
  -6   5  36      328.12      340.46     19.97 o
  -5   5  36       41.55       41.97      8.88 o
  -4   5  36      479.81      583.01     31.36 o
  -3   5  36     1564.27     1560.49     79.46 o
  -2   5  36       36.06       32.00     15.87 o
  -1   5  36        1.13       33.28     14.87 o
   0   5  36      547.12      560.55     27.28 o
   1   5  36       34.33       30.32      7.99 o
   2   5  36       91.40       96.11     12.44 o
   3   5  36      178.79      136.41     14.56 o
   4   5  36      993.21     1067.84     36.31 o
   5   5  36      101.42       72.48     15.87 o
   6   5  36      429.24      381.87     29.28 o
  -6   6  36      194.31      204.86     20.51 o
  -5   6  36      290.67      252.74     27.49 o
  -4   6  36      425.86      433.42     40.16 o
  -3   6  36       60.35       68.66     19.70 o
  -2   6  36       12.00        6.16     10.83 o
  -1   6  36       96.73      102.28     14.07 o
   0   6  36     1084.34     1191.84     38.03 o
   1   6  36       30.69       54.60     10.17 o
   2   6  36        1.18        6.48      6.43 o
   3   6  36      273.45      246.75     17.53 o
   4   6  36       21.48       41.13     13.68 o
   5   6  36        0.96        3.23      8.12 o
   6   6  36        0.26       -2.96      4.19 o
  -6   7  36       12.89        1.05      4.08 o
  -5   7  36       40.69       65.00     14.50 o
  -4   7  36       33.72       12.14      8.52 o
  -3   7  36      581.13      671.26     48.62 o
  -2   7  36       78.90       53.23     16.90 o
  -1   7  36      370.52      357.01     38.76 o
   0   7  36       18.53       30.29      9.45 o
   1   7  36     1219.29     1295.37     49.38 o
   2   7  36       61.12       49.76     11.11 o
   3   7  36      654.32      700.91     34.37 o
   4   7  36        3.58       -3.49      5.65 o
   5   7  36      630.91      595.01     32.93 o
  -5   8  36      454.82      350.86     23.65 o
  -4   8  36      227.71      181.60     21.08 o
  -3   8  36      710.55      673.53     43.72 o
  -2   8  36      770.83      782.02     49.65 o
  -1   8  36     1931.83     1964.16     81.03 o
   0   8  36      194.37      202.65     17.63 o
   1   8  36      397.38      407.28     25.06 o
   2   8  36        1.97       -1.18      9.76 o
   3   8  36      234.17      226.79     17.21 o
   4   8  36      103.49       64.51     12.00 o
  -3   9  36       84.93       85.70     13.25 o
  -2   9  36      541.78      580.07     35.79 o
  -1   9  36      151.08      141.66     18.73 o
   0   9  36      132.26      124.53     11.74 o
   1   9  36      445.98      486.91     22.77 o
   2   9  36      407.84      394.25     19.62 o
   3   9  36       28.68       29.27      7.58 o
  -7   0  37      405.21      488.98     38.29 o
  -5   0  37      321.90      310.72     38.62 o
  -3   0  37     1846.67     1934.98     96.84 o
  -1   0  37     1335.98     1335.94     51.74 o
   1   0  37    12164.55    12009.42    193.27 o
   3   0  37     3457.33     3455.67     85.47 o
   5   0  37     1108.11     1031.56     46.06 o
   7   0  37       69.36       57.36      8.71 o
  -8   1  37      135.91      105.44     26.42 o
  -7   1  37       63.27       90.13     12.28 o
  -6   1  37      287.77      286.54     24.15 o
  -5   1  37        2.16        9.37      9.03 o
  -4   1  37      739.02      859.18     45.39 o
  -3   1  37      735.64      679.08     40.76 o
  -2   1  37     5745.93     6096.68    120.28 o
  -1   1  37      636.30      627.57     30.01 o
   0   1  37      460.29      493.22     22.10 o
   1   1  37      391.41      452.36     21.37 o
   2   1  37        7.41        4.81      4.02 o
   3   1  37       12.43       15.60      4.87 o
   4   1  37      145.44      156.22     11.32 o
   5   1  37       63.54       65.76      7.70 o
   6   1  37      149.18      167.45     11.95 o
   7   1  37       39.86       29.69      4.71 o
  -8   2  37       34.33       38.95      8.96 o
  -7   2  37        4.26        0.62      5.47 o
  -6   2  37      767.98      742.06     47.23 o
  -5   2  37      200.45      210.77     22.21 o
  -4   2  37        3.36        8.33      8.28 o
  -3   2  37      181.20      216.99     25.16 o
  -2   2  37     1920.72     1920.90     66.79 o
  -1   2  37        5.72       28.49     12.91 o
   0   2  37      479.81      492.10     27.23 o
   1   2  37     3135.53     3119.90     50.25 o
   2   2  37      346.66      317.41     16.32 o
   3   2  37      232.95      249.69     14.84 o
   4   2  37      869.03      931.81     28.26 o
   5   2  37     2113.24     2080.49     53.41 o
   6   2  37       69.92       56.66      6.77 o
   7   2  37      461.29      372.64     18.32 o
  -7   3  37        2.04       -5.17      8.05 o
  -6   3  37      284.86      329.38     22.70 o
  -5   3  37       16.33       21.59      7.14 o
  -4   3  37      445.98      436.14     24.52 o
  -3   3  37       58.02       65.12     10.73 o
  -2   3  37     3107.17     3313.41     73.40 o
  -1   3  37       38.31       38.38      9.87 o
   0   3  37      470.71      546.02     28.16 o
   1   3  37       34.35       26.64      6.33 o
   2   3  37      861.67      887.78     31.33 o
   3   3  37      104.14      112.94     12.51 o
   4   3  37      403.01      394.26     21.33 o
   5   3  37       26.34       16.29      9.17 o
   6   3  37       62.45       45.26      8.63 o
   7   3  37        7.93       16.75      6.85 o
  -7   4  37      222.07      168.11     17.40 o
  -6   4  37       73.36       54.39      9.15 o
  -5   4  37       81.24       90.63     13.09 o
  -4   4  37        2.68       -5.45      5.93 o
  -3   4  37      384.75      351.98     21.62 o
  -2   4  37      719.45      711.53     30.77 o
  -1   4  37     1115.77     1095.97     39.76 o
   0   4  37      390.88      400.63     30.15 o
   1   4  37       21.12       28.03      8.15 o
   2   4  37        7.26       10.00      5.78 o
   3   4  37      549.70      620.83     26.41 o
   4   4  37      262.35      239.27     15.93 o
   5   4  37     1255.36     1374.29     69.81 o
   6   4  37      194.40      163.72     21.26 o
  -6   5  37      251.47      197.06     13.88 o
  -5   5  37      398.13      411.14     23.58 o
  -4   5  37     1084.40     1109.02     42.00 o
  -3   5  37       87.36      152.74     26.00 o
  -2   5  37     2460.75     2533.20    102.93 o
  -1   5  37       15.51       -3.06     14.35 o
   0   5  37      744.55      767.87     31.61 o
   1   5  37      267.12      291.18     20.10 o
   2   5  37      671.32      729.60     31.68 o
   3   5  37       47.31       66.93     10.59 o
   4   5  37      167.37      168.30     14.68 o
   5   5  37      156.87      170.83     23.93 o
   6   5  37       21.00       30.03      9.65 o
  -6   6  37       73.88       57.31     11.01 o
  -5   6  37      350.10      319.72     29.49 o
  -4   6  37       71.13       83.69     19.04 o
  -3   6  37     1462.74     1360.40     70.92 o
  -2   6  37        6.36       -9.90     12.35 o
  -1   6  37     1668.60     1737.19     55.66 o
   0   6  37       40.53       48.08      8.45 o
   1   6  37     3400.90     3476.13     64.64 o
   2   6  37       12.43        7.60      5.45 o
   3   6  37       62.25       83.55     10.05 o
   4   6  37       22.12       15.12      7.49 o
   5   6  37     1013.97     1054.12     49.87 o
   6   6  37        0.71        1.21      3.52 o
  -5   7  37      368.84      374.92     27.85 o
  -4   7  37      315.45      321.65     30.24 o
  -3   7  37       83.95       83.55     17.98 o
  -2   7  37     1937.93     2056.80     86.89 o
  -1   7  37      116.01       94.59     20.80 o
   0   7  37     2341.43     2422.14     63.73 o
   1   7  37       73.61       68.73     12.41 o
   2   7  37      498.10      505.91     29.91 o
   3   7  37        4.62       10.17      6.56 o
   4   7  37      449.75      491.31     25.15 o
   5   7  37       32.85       24.55      7.82 o
  -4   8  37       22.79       18.08      6.55 o
  -3   8  37      313.15      336.22     30.17 o
  -2   8  37       31.62       27.01     10.57 o
  -1   8  37      359.24      441.83     37.47 o
   0   8  37      358.37      384.14     22.86 o
   1   8  37      979.67      962.74     36.69 o
   2   8  37       14.49       10.68     11.72 o
   3   8  37      105.76       91.19     10.76 o
   4   8  37      321.99      317.90     22.65 o
  -3   9  37       60.44       83.81     12.26 o
  -2   9  37      244.16      244.44     22.43 o
  -1   9  37       61.58       35.79     10.08 o
   0   9  37      133.78      155.47     12.18 o
   1   9  37       15.93        5.72      7.31 o
   2   9  37       59.57       72.32      8.41 o
  -8   0  38      153.21       99.24     11.75 o
  -6   0  38       11.56       23.75     13.48 o
  -4   0  38      152.72      156.13     29.15 o
  -2   0  38     2858.03     2950.89    119.70 o
   0   0  38      331.71      227.22     34.44 o
   2   0  38      310.12      294.83     21.04 o
   4   0  38     1496.14     1491.04     54.90 o
   6   0  38        3.88        1.81      5.47 o
  -8   1  38       81.67       52.19      9.51 o
  -7   1  38       97.21       83.34     11.53 o
  -6   1  38      257.82      230.49     21.55 o
  -5   1  38       16.04        8.57      9.17 o
  -4   1  38       39.80       62.17     13.89 o
  -3   1  38      724.95      776.51     43.59 o
  -2   1  38       18.74       42.36     14.92 o
  -1   1  38      196.81      201.84     22.66 o
   0   1  38      244.51      311.23     28.49 o
   1   1  38     2175.99     2017.21     46.20 o
   2   1  38      334.04      288.85     14.31 o
   3   1  38      314.57      288.05     15.87 o
   4   1  38      257.60      242.96     15.94 o
   5   1  38      120.41      113.66     10.27 o
   6   1  38      263.29      229.07     13.39 o
   7   1  38       12.66       16.99      4.22 o
  -7   2  38      107.01      105.81     11.37 o
  -6   2  38      180.77      187.30     18.95 o
  -5   2  38      284.03      259.90     23.63 o
  -4   2  38       88.29      102.38     16.36 o
  -3   2  38     1897.80     1947.00     66.63 o
  -2   2  38      897.26      906.74     46.04 o
  -1   2  38     4702.47     4622.68     94.92 o
   0   2  38     1352.18     1273.46     43.32 o
   1   2  38      284.46      291.55     14.37 o
   2   2  38     1301.93     1216.30     31.28 o
   3   2  38      726.60      779.58     25.34 o
   4   2  38        3.85        2.01      5.01 o
   5   2  38     1671.12     1687.16     72.20 o
   6   2  38       13.80       14.38      5.31 o
   7   2  38      207.27      162.84     34.89 o
  -7   3  38       28.83       21.84      8.56 o
  -6   3  38      290.50      290.17     20.28 o
  -5   3  38       11.77        6.43      5.63 o
  -4   3  38     2032.63     1892.63     48.69 o
  -3   3  38       50.90       32.55      7.18 o
  -2   3  38     2866.40     2797.55     62.44 o
  -1   3  38     1163.52     1211.30     41.62 o
   0   3  38      898.04      888.93     36.06 o
   1   3  38     1038.63      978.11     28.90 o
   2   3  38     1169.91     1188.70     36.11 o
   3   3  38      354.48      362.33     20.38 o
   4   3  38      293.58      385.03     20.53 o
   5   3  38       32.96       45.46     12.91 o
   6   3  38      206.61      203.66     18.05 o
   7   3  38        4.06       13.58      5.65 o
  -7   4  38      212.67      213.33     17.59 o
  -6   4  38       33.39       44.28      8.23 o
  -5   4  38      349.98      347.85     23.00 o
  -4   4  38        2.51       -9.57      6.38 o
  -3   4  38       12.52       26.43      6.84 o
  -2   4  38      410.34      438.65     25.68 o
  -1   4  38      929.77      921.50     35.35 o
   0   4  38      146.37      136.72     14.20 o
   1   4  38      441.98      434.96     24.78 o
   2   4  38      294.83      338.12     19.31 o
   3   4  38     1176.83     1187.04     35.53 o
   4   4  38        2.78        3.93      5.33 o
   5   4  38     1084.88     1129.83     61.35 o
   6   4  38       14.01       24.94     10.67 o
  -6   5  38      329.76      308.93     15.77 o
  -5   5  38       21.97       28.95      7.69 o
  -4   5  38     1101.49     1160.24     48.30 o
  -3   5  38      881.27      957.46     60.60 o
  -2   5  38      510.01      552.21     48.14 o
  -1   5  38     1304.23     1252.77     74.20 o
   0   5  38       32.18       75.21     11.93 o
   1   5  38     2846.74     2796.53     60.23 o
   2   5  38     1041.98     1041.19     37.03 o
   3   5  38     1730.07     1685.86     45.91 o
   4   5  38       35.75       28.99      7.17 o
   5   5  38      440.18      467.55     36.94 o
   6   5  38      477.02      454.26     28.30 o
  -6   6  38      229.07      149.87     15.01 o
  -5   6  38      206.13      223.54     23.42 o
  -4   6  38      200.65      189.80     24.70 o
  -3   6  38       10.09       25.82     12.63 o
  -2   6  38      183.67      184.09     28.61 o
  -1   6  38      249.40      282.93     22.34 o
   0   6  38      177.65      187.62     22.09 o
   1   6  38      525.38      588.26     26.48 o
   2   6  38      280.90      309.00     19.07 o
   3   6  38      235.75      234.99     16.25 o
   4   6  38      111.31       98.85     12.91 o
   5   6  38      517.13      499.61     32.95 o
  -5   7  38       14.38        2.86      4.96 o
  -4   7  38      252.76      276.96     27.43 o
  -3   7  38      108.40      108.21     20.37 o
  -2   7  38       14.62        8.35      9.57 o
  -1   7  38       93.54       96.17     20.92 o
   0   7  38      107.27      165.12     16.69 o
   1   7  38      445.57      410.98     26.55 o
   2   7  38      105.10       79.40     12.03 o
   3   7  38       10.31       20.51      7.40 o
   4   7  38       13.62       20.41      8.73 o
   5   7  38      160.30      113.52     12.71 o
  -4   8  38       15.64       15.32      6.87 o
  -3   8  38       48.07       32.74     10.50 o
  -2   8  38      239.08      229.27     25.79 o
  -1   8  38      319.77      301.05     29.98 o
   0   8  38      200.36      203.73     16.18 o
   1   8  38      513.35      518.75     31.04 o
   2   8  38       81.16       78.98     10.37 o
   3   8  38      167.00      160.74     13.14 o
   4   8  38      131.01      109.10     12.37 o
  -3   9  38       51.50       37.91      7.85 o
  -2   9  38      238.47      200.86     19.18 o
  -1   9  38      508.46      441.15     29.62 o
   0   9  38      648.08      590.59     69.16 o
   1   9  38       17.77       16.36      6.65 o
   2   9  38      475.11      508.99     18.81 o
  -7   0  39      517.51      473.99     34.29 o
  -5   0  39      297.46      323.46     38.33 o
  -3   0  39       67.42       85.41     21.33 o
  -1   0  39     1479.96     1521.21     85.94 o
   1   0  39      466.12      416.52     30.54 o
   3   0  39     1454.04     1484.53     55.34 o
   5   0  39       95.92       98.57     13.26 o
   7   0  39       94.44       92.39     14.03 o
  -7   1  39       15.34       10.91     13.32 o
  -6   1  39       94.51      117.48     15.32 o
  -5   1  39        0.82       -6.83     17.94 o
  -4   1  39      860.10      883.45     69.56 o
  -3   1  39        3.52        9.20      9.37 o
  -2   1  39     3744.43     3887.36     97.12 o
  -1   1  39      892.14     1064.73     51.42 o
   0   1  39     7514.10     7459.98    135.13 o
   1   1  39     2174.12     2153.44     42.80 o
   2   1  39        4.97        4.67      7.59 o
   3   1  39     2103.06     2144.14     41.95 o
   4   1  39      121.61      137.31     12.60 o
   5   1  39       69.83       74.09     10.62 o
   6   1  39       13.76        1.01      4.40 o
   7   1  39       24.36        8.04      5.69 o
  -7   2  39        0.47       -0.67      5.46 o
  -6   2  39      513.31      481.43     27.75 o
  -5   2  39       40.59       25.06     10.32 o
  -4   2  39      537.56      539.96     34.72 o
  -3   2  39       28.94       35.87     12.43 o
  -2   2  39     2427.60     2540.08     76.62 o
  -1   2  39      559.10      610.85     38.23 o
   0   2  39      127.48      124.31     14.46 o
   1   2  39       46.86       35.23      5.95 o
   2   2  39      752.65      752.38     24.62 o
   3   2  39     1972.59     1991.40     39.65 o
   4   2  39       44.62       50.83      8.64 o
   5   2  39      125.63      136.85     18.21 o
   6   2  39      419.12      407.50     22.86 o
   7   2  39       31.76       28.84      7.78 o
  -7   3  39       87.97       80.33     12.49 o
  -6   3  39       40.94       47.95     14.50 o
  -5   3  39      975.33      978.13     40.53 o
  -4   3  39       24.07       27.61      7.02 o
  -3   3  39     1057.07     1113.70     38.43 o
  -2   3  39      800.83      753.55     39.67 o
  -1   3  39     1839.01     1802.08     50.73 o
   0   3  39      468.22      533.75     28.32 o
   1   3  39      447.35      462.10     19.93 o
   2   3  39      217.94      252.80     16.73 o
   3   3  39     1310.34     1348.90     38.13 o
   4   3  39      216.46      221.38     15.48 o
   5   3  39     1598.55     1635.63     55.35 o
   6   3  39      149.63      139.23     20.11 o
  -6   4  39      156.61      149.20     12.10 o
  -5   4  39        6.59       16.36     11.08 o
  -4   4  39      588.30      575.02     25.02 o
  -3   4  39      468.54      551.26     26.15 o
  -2   4  39     2363.38     2588.32     69.66 o
  -1   4  39       37.98       31.36      8.33 o
   0   4  39      397.94      411.07     23.84 o
   1   4  39        8.45        5.00      5.79 o
   2   4  39      855.07      826.11     29.28 o
   3   4  39        7.20        9.31      5.94 o
   4   4  39      262.98      290.93     19.11 o
   5   4  39        0.06       15.54     12.71 o
   6   4  39     1146.26     1141.80     48.94 o
  -6   5  39        1.33       -1.82      5.14 o
  -5   5  39      281.23      253.45     17.06 o
  -4   5  39       20.59       21.12     12.83 o
  -3   5  39       44.36       68.61     17.50 o
  -2   5  39      294.03      250.66     33.36 o
  -1   5  39      700.25      672.63     53.72 o
   0   5  39     1391.39     1342.68     40.29 o
   1   5  39     1250.84     1319.36     40.88 o
   2   5  39        1.45        0.47      5.53 o
   3   5  39      625.21      608.24     27.13 o
   4   5  39       78.48       83.95     13.31 o
   5   5  39      219.37      209.70     24.13 o
   6   5  39       42.52       36.99      8.66 o
  -5   6  39      473.02      484.12     31.78 o
  -4   6  39       17.23       33.60     12.68 o
  -3   6  39      330.54      319.51     33.81 o
  -2   6  39       15.44       25.52      8.63 o
  -1   6  39      249.37      255.31     20.73 o
   0   6  39      109.40      146.31     13.22 o
   1   6  39      111.64      112.10     11.87 o
   2   6  39      522.21      523.33     23.82 o
   3   6  39      635.33      660.94     25.45 o
   4   6  39       15.94       26.99      8.25 o
   5   6  39       29.60       34.01      9.54 o
  -5   7  39       19.48        7.87      5.41 o
  -4   7  39        6.78        2.31      6.03 o
  -3   7  39       35.68       31.81     11.79 o
  -2   7  39      135.42      151.63     23.31 o
  -1   7  39       75.96      103.71     20.72 o
   0   7  39      601.86      572.21     29.56 o
   1   7  39       11.44       16.90      6.83 o
   2   7  39      353.31      349.70     23.18 o
   3   7  39      200.28      220.01     17.51 o
   4   7  39      115.19      135.90     16.66 o
  -4   8  39       19.51       20.86      7.12 o
  -3   8  39      364.33      336.93     27.10 o
  -2   8  39      254.85      267.77     26.58 o
  -1   8  39      229.52      287.28     28.88 o
   0   8  39      145.29      130.84     24.32 o
   1   8  39      801.20      780.59     29.98 o
   2   8  39      298.82      349.43     19.64 o
   3   8  39      348.59      331.81     17.22 o
  -2   9  39      123.80      135.81     14.51 o
  -1   9  39      400.40      395.08     26.14 o
   0   9  39      135.56      139.77     16.15 o
   1   9  39      254.27      173.72     17.59 o
  -6   0  40       11.92        3.65      8.78 o
  -4   0  40     1888.94     2026.54     96.23 o
  -2   0  40     1074.83     1135.60     74.60 o
   0   0  40     2620.66     2666.94    115.20 o
   2   0  40       43.32       48.66     23.37 o
   4   0  40      163.02      221.17     21.11 o
   6   0  40      188.46      160.79     35.05 o
  -7   1  40      153.20      112.35     11.30 o
  -6   1  40       44.77       45.91     10.87 o
  -5   1  40      203.56      231.45     40.84 o
  -4   1  40      301.72      263.21     25.80 o
  -3   1  40      328.29      358.17     29.98 o
  -2   1  40      224.46      262.12     26.26 o
  -1   1  40     1516.55     1665.14     63.87 o
   0   1  40       72.26      108.84     17.78 o
   1   1  40     1004.05      965.36     28.87 o
   2   1  40      580.19      577.83     24.15 o
   3   1  40     2989.92     2874.71     47.64 o
   4   1  40      128.49      142.89     12.22 o
   5   1  40      677.61      635.56     26.43 o
   6   1  40       85.16       59.32      7.42 o
   7   1  40      143.93      122.70     14.04 o
  -7   2  40       63.51       27.70     12.71 o
  -6   2  40      539.58      515.64     27.29 o
  -5   2  40       74.89       87.72     13.69 o
  -4   2  40     1614.43     1527.71     75.61 o
  -3   2  40      373.51      360.75     29.16 o
  -2   2  40      480.41      603.96     37.88 o
  -1   2  40       63.56       89.26     15.99 o
   0   2  40      808.69      843.19     35.16 o
   1   2  40       76.05       91.51      8.25 o
   2   2  40      195.11      209.52     13.12 o
   3   2  40     2827.42     2861.91     54.73 o
   4   2  40      542.53      549.58     27.25 o
   5   2  40        2.81       -4.81      8.17 o
   6   2  40       26.20       38.07      9.74 o
  -7   3  40        0.23        9.48      6.78 o
  -6   3  40        5.72        7.04      7.22 o
  -5   3  40        5.62       18.46      9.04 o
  -4   3  40       18.99       22.67      8.14 o
  -3   3  40       18.93       15.24      8.80 o
  -2   3  40     1045.09     1034.41     37.59 o
  -1   3  40       15.88       14.68      8.21 o
   0   3  40        2.92        0.72      6.76 o
   1   3  40      350.82      312.38     17.90 o
   2   3  40        0.36        8.94      5.13 o
   3   3  40      402.98      449.46     21.78 o
   4   3  40        7.57       10.25      5.49 o
   5   3  40        1.69       12.48      7.59 o
   6   3  40       46.49       28.63      9.62 o
  -6   4  40        0.59        1.46      6.49 o
  -5   4  40      116.05       93.70     11.65 o
  -4   4  40      119.86       87.56     10.03 o
  -3   4  40      382.00      401.07     21.95 o
  -2   4  40        1.98       20.63      7.61 o
  -1   4  40       19.48       52.90      9.23 o
   0   4  40       35.71       58.35      8.09 o
   1   4  40       49.22       56.33      9.47 o
   2   4  40       10.61       15.23      7.49 o
   3   4  40      577.69      564.01     26.87 o
   4   4  40       47.62       82.46     10.44 o
   5   4  40       10.30       17.67     10.98 o
   6   4  40        1.12       18.94      9.04 o
  -6   5  40       18.79       13.16      4.49 o
  -5   5  40      199.61      185.14     13.56 o
  -4   5  40       57.34       52.58      8.74 o
  -3   5  40      280.03      314.79     33.29 o
  -2   5  40      131.46       77.19     18.26 o
  -1   5  40      367.05      399.98     41.42 o
   0   5  40       24.04       26.02      9.68 o
   1   5  40     1123.57     1232.26     38.79 o
   2   5  40       30.09       14.26      6.07 o
   3   5  40      429.58      436.74     22.20 o
   4   5  40      367.23      348.66     23.95 o
   5   5  40      750.21      804.85     43.20 o
  -5   6  40      381.81      303.94     24.13 o
  -4   6  40     1946.28     1736.84     67.49 o
  -3   6  40       24.74       11.26     10.29 o
  -2   6  40     1763.51     1680.43     49.44 o
  -1   6  40        3.61       15.55      7.02 o
   0   6  40     1429.38     1441.51     37.66 o
   1   6  40      325.10      288.97     18.45 o
   2   6  40     1056.06     1040.20     32.21 o
   3   6  40       52.13       44.04      7.20 o
   4   6  40     1025.54     1063.69     50.36 o
   5   6  40      116.20       91.19     12.98 o
  -5   7  40      417.84      394.65     22.13 o
  -4   7  40      346.01      290.48     24.96 o
  -3   7  40      742.68      750.28     44.45 o
  -2   7  40      445.78      438.28     36.81 o
  -1   7  40      556.00      588.42     44.00 o
   0   7  40      233.71      234.17     17.58 o
   1   7  40      470.32      534.64     30.75 o
   2   7  40       54.62       57.08      9.38 o
   3   7  40     1452.44     1427.93     41.10 o
   4   7  40        6.60        1.64      5.05 o
  -3   8  40        0.93        2.47      5.40 o
  -2   8  40      659.35      743.93     41.04 o
  -1   8  40        0.81      -11.95      9.26 o
   0   8  40      662.77      704.56     42.41 o
   1   8  40      162.69      159.18     13.12 o
   2   8  40      439.83      419.28     19.97 o
   3   8  40       57.11       39.51      7.85 o
  -1   9  40      108.18      131.89     14.29 o
   0   9  40       19.08       19.82      6.33 o
  -7   0  41       73.51       30.85      9.37 o
  -5   0  41        9.19       12.05     12.44 o
  -3   0  41     1371.99     1575.50     86.97 o
  -1   0  41       42.18       50.60     20.57 o
   1   0  41     2446.82     2573.13     75.69 o
   3   0  41      826.41      778.16     39.50 o
   5   0  41      570.78      594.07     47.77 o
  -7   1  41       28.79       22.46      5.49 o
  -6   1  41      366.48      285.00     21.27 o
  -5   1  41      168.39      138.04     20.78 o
  -4   1  41        1.49       13.86      9.34 o
  -3   1  41      579.86      637.56     39.10 o
  -2   1  41      126.66      156.76     21.24 o
  -1   1  41      818.39      797.66     44.42 o
   0   1  41      800.31      869.57     46.50 o
   1   1  41      350.82      355.65     20.13 o
   2   1  41       10.05       17.31      5.48 o
   3   1  41       19.78       28.67      6.25 o
   4   1  41      715.27      721.48     25.22 o
   5   1  41       55.38       69.82     12.36 o
   6   1  41        5.91       10.93      6.14 o
  -7   2  41        0.03       -8.70      7.07 o
  -6   2  41      156.93      176.28     17.37 o
  -5   2  41       55.43       45.17     11.26 o
  -4   2  41      644.86      637.11     36.57 o
  -3   2  41      843.40      877.01     44.31 o
  -2   2  41       56.46       68.57     14.18 o
  -1   2  41     1103.46     1143.15     51.65 o
   0   2  41     1072.61     1025.71     38.37 o
   1   2  41     1347.04     1298.21     29.42 o
   2   2  41     2123.42     2186.81     40.71 o
   3   2  41      406.97      407.36     20.75 o
   4   2  41      763.48      770.66     31.03 o
   5   2  41       92.70      111.12     15.38 o
   6   2  41        2.36        3.48      7.86 o
  -7   3  41      157.59      126.27     12.71 o
  -6   3  41       42.94       32.79     18.16 o
  -5   3  41      525.38      533.50     35.29 o
  -4   3  41       59.42       57.26     12.35 o
  -3   3  41      643.86      754.79     30.64 o
  -2   3  41        1.39        1.86      8.55 o
  -1   3  41       36.11       50.46     12.68 o
   0   3  41      141.49      152.90     15.19 o
   1   3  41      665.59      720.24     26.52 o
   2   3  41      122.66      125.71     11.71 o
   3   3  41      320.98      303.29     17.72 o
   4   3  41        1.46        1.68      5.76 o
   5   3  41      641.93      653.93     45.18 o
   6   3  41       24.38       20.04      8.82 o
  -6   4  41      178.35      161.89     17.09 o
  -5   4  41      164.60      165.85     14.08 o
  -4   4  41      189.81      192.90     15.65 o
  -3   4  41       55.26       37.67      9.46 o
  -2   4  41     2638.02     2529.22     55.18 o
  -1   4  41      463.44      485.28     24.84 o
   0   4  41     2704.44     2702.39     57.81 o
   1   4  41      101.84       93.19     11.30 o
   2   4  41      824.75      925.36     34.19 o
   3   4  41      113.21      120.11     12.86 o
   4   4  41      703.53      749.66     28.14 o
   5   4  41       86.44      113.47     18.42 o
   6   4  41       81.87       80.33     11.59 o
  -5   5  41      328.99      265.21     23.38 o
  -4   5  41      544.26      429.47     35.19 o
  -3   5  41     2337.87     2377.34     87.88 o
  -2   5  41       75.92       92.53     18.85 o
  -1   5  41     2291.04     2405.54     65.26 o
   0   5  41       21.85       25.88      9.83 o
   1   5  41      929.04      925.59     42.99 o
   2   5  41      223.78      228.94     16.25 o
   3   5  41       33.69       42.17      7.53 o
   4   5  41        7.24       10.13      6.63 o
   5   5  41      110.04       81.86     14.01 o
  -5   6  41      272.41      255.69     19.98 o
  -4   6  41      120.02      166.56     20.41 o
  -3   6  41      322.68      304.87     27.94 o
  -2   6  41      207.35      267.00     19.32 o
  -1   6  41      767.52      742.28     33.04 o
   0   6  41       56.94       67.29     11.21 o
   1   6  41      235.64      220.31     14.88 o
   2   6  41        0.88        2.92      4.77 o
   3   6  41      453.34      431.59     24.89 o
   4   6  41        1.16        2.94      6.19 o
  -4   7  41        0.46       14.06      7.51 o
  -3   7  41      168.35      137.22     19.08 o
  -2   7  41      366.83      387.60     33.09 o
  -1   7  41        1.48       33.37     12.44 o
   0   7  41      675.59      685.58     46.55 o
   1   7  41        3.72        6.67      9.30 o
   2   7  41      397.50      432.77     26.65 o
   3   7  41      153.15      167.41     13.64 o
   4   7  41      152.51      105.42     12.50 o
  -3   8  41        5.76       10.49      5.73 o
  -2   8  41        0.55        8.14      6.76 o
  -1   8  41       17.74       10.69      7.19 o
   0   8  41       93.86      112.32     17.24 o
   1   8  41       28.91       13.05      5.23 o
   2   8  41       12.28       20.29     10.52 o
  -6   0  42      177.16      170.29     22.73 o
  -4   0  42     2765.84     2847.33    110.19 o
  -2   0  42     4140.31     4251.95    143.77 o
   0   0  42      423.24      371.92     44.59 o
   2   0  42      360.49      373.57     27.31 o
   4   0  42      335.23      369.26     25.57 o
   6   0  42       10.65       19.52      9.41 o
  -7   1  42       35.20       25.68      5.09 o
  -6   1  42        2.06       11.08      6.73 o
  -5   1  42       39.12       39.63     18.25 o
  -4   1  42      473.15      473.68     32.39 o
  -3   1  42       47.47       80.57     16.24 o
  -2   1  42      208.32      198.62     22.90 o
  -1   1  42        2.70        6.78     10.29 o
   0   1  42      204.58      169.52     21.66 o
   1   1  42       53.83       57.27      8.83 o
   2   1  42       22.51       40.87      7.72 o
   3   1  42      218.80      196.93     13.97 o
   4   1  42       57.69       70.49      8.49 o
   5   1  42        7.91        2.90      7.12 o
   6   1  42      149.70      163.80     14.56 o
  -7   2  42      119.38      104.71     13.04 o
  -6   2  42      203.79      194.66     24.44 o
  -5   2  42      457.04      473.09     28.37 o
  -4   2  42      374.78      374.81     36.45 o
  -3   2  42      653.46      735.59     40.29 o
  -2   2  42      150.19      151.73     19.48 o
  -1   2  42      397.11      421.04     31.68 o
   0   2  42        9.00       16.85      5.91 o
   1   2  42     1501.61     1478.96     30.99 o
   2   2  42       14.93       14.29      4.81 o
   3   2  42      242.67      243.94     15.71 o
   4   2  42       58.02       54.59      9.52 o
   5   2  42      494.50      501.26     29.04 o
   6   2  42      199.62      200.24     20.98 o
  -6   3  42      197.42      158.51     23.78 o
  -5   3  42        2.93        9.47      6.39 o
  -4   3  42      924.03      909.34     39.59 o
  -3   3  42       45.34       47.65      8.87 o
  -2   3  42     1567.89     1651.72     45.85 o
  -1   3  42      281.53      272.79     19.11 o
   0   3  42      330.63      357.87     22.22 o
   1   3  42        1.28        0.74      9.32 o
   2   3  42     2463.61     2413.05     47.78 o
   3   3  42       23.03       26.26      6.04 o
   4   3  42      266.96      300.14     18.45 o
   5   3  42      358.45      392.89     33.54 o
   6   3  42      499.96      551.35     31.04 o
  -6   4  42        5.15       20.67      6.74 o
  -5   4  42      833.18      805.77     42.12 o
  -4   4  42       65.84       39.43     10.71 o
  -3   4  42      108.63       89.60     10.36 o
  -2   4  42      225.61      235.37     16.84 o
  -1   4  42      519.62      573.38     26.42 o
   0   4  42      500.91      520.51     25.18 o
   1   4  42      243.34      213.57     16.35 o
   2   4  42        2.90        4.85      5.50 o
   3   4  42     1110.40     1133.46     35.55 o
   4   4  42       25.31       25.33      7.28 o
   5   4  42      720.55      633.70     38.64 o
  -5   5  42       16.94       11.31      4.99 o
  -4   5  42      728.67      698.89     41.88 o
  -3   5  42      140.61      112.28     18.72 o
  -2   5  42     1117.98     1067.60     60.67 o
  -1   5  42      407.59      390.59     25.86 o
   0   5  42      345.65      294.97     23.13 o
   1   5  42       35.27       32.01      7.60 o
   2   5  42      567.26      529.72     23.87 o
   3   5  42        1.23        1.27      4.82 o
   4   5  42      217.15      271.57     26.68 o
   5   5  42        0.02        8.39      6.37 o
  -4   6  42        1.44       -2.65      6.08 o
  -3   6  42        3.18       -2.08      3.77 o
  -2   6  42      250.33      257.64     17.79 o
  -1   6  42      206.11      256.12     19.01 o
   0   6  42       10.35       10.20      4.59 o
   1   6  42       32.27       38.17      6.68 o
   2   6  42       34.13       18.95      5.00 o
   3   6  42        0.38        6.09      5.65 o
   4   6  42        0.21        1.71      5.98 o
  -4   7  42      293.54      256.60     19.60 o
  -3   7  42      240.68      253.56     23.32 o
  -2   7  42      177.91      161.88     20.80 o
  -1   7  42      651.95      756.28     45.65 o
   0   7  42      442.87      429.91     35.53 o
   1   7  42       54.30       59.11      8.65 o
   2   7  42      308.57      291.27     17.94 o
   3   7  42        7.76       20.69      7.90 o
  -2   8  42      140.26      110.34     14.25 o
  -1   8  42       38.94       37.87      9.80 o
   0   8  42      757.18      811.34     40.52 o
   1   8  42       93.16       75.59     12.22 o
   2   8  42       63.83       44.64      8.63 o
  -7   0  43       62.96       49.16      8.74 o
  -5   0  43      578.08      601.01     45.78 o
  -3   0  43     2099.92     2197.19     99.40 o
  -1   0  43     2607.77     2731.18    115.85 o
   1   0  43     2549.68     2379.41     71.78 o
   3   0  43     2962.77     2868.05     71.26 o
   5   0  43      586.32      616.65     44.32 o
  -6   1  43      391.33      359.68     21.78 o
  -5   1  43       24.00       16.81     19.15 o
  -4   1  43     1017.23     1139.08     47.87 o
  -3   1  43      789.60      811.21     42.96 o
  -2   1  43      127.43      156.22     20.83 o
  -1   1  43        1.84       -1.79     10.27 o
   0   1  43     1736.26     1827.95     66.10 o
   1   1  43      168.97      159.96     13.63 o
   2   1  43     2303.97     2276.78     45.36 o
   3   1  43        0.57        2.23      4.92 o
   4   1  43      748.63      814.49     30.25 o
   5   1  43       67.01       60.52     10.64 o
   6   1  43      313.17      296.32     17.67 o
  -6   2  43       27.69       30.08      6.49 o
  -5   2  43       34.94       53.79      9.89 o
  -4   2  43      400.86      369.99     26.79 o
  -3   2  43      421.15      486.25     32.49 o
  -2   2  43      656.65      702.30     46.16 o
  -1   2  43      111.53      125.67     18.04 o
   0   2  43      913.73      951.14     35.72 o
   1   2  43      193.10      200.75     13.91 o
   2   2  43      145.85      163.09     10.89 o
   3   2  43      361.23      386.77     18.75 o
   4   2  43        0.47        6.53      5.58 o
   5   2  43      741.47      740.76     33.27 o
   6   2  43      157.24      161.22     17.63 o
  -6   3  43       86.31      102.22     14.25 o
  -5   3  43       23.13       38.42      7.97 o
  -4   3  43      116.93      143.95     29.49 o
  -3   3  43       40.98       40.00      9.73 o
  -2   3  43       29.11       18.79      8.48 o
  -1   3  43       35.69       47.98      9.24 o
   0   3  43       84.86       89.59     10.28 o
   1   3  43      493.08      469.32     23.71 o
   2   3  43       19.98       19.52      5.82 o
   3   3  43      371.27      350.03     17.77 o
   4   3  43      108.27      150.57     13.06 o
   5   3  43      173.12      150.57     20.37 o
  -5   4  43      312.50      259.74     22.66 o
  -4   4  43       32.92       36.51     11.20 o
  -3   4  43       74.09       62.34      8.96 o
  -2   4  43       95.54      110.49     11.44 o
  -1   4  43      405.01      387.16     24.82 o
   0   4  43      111.33       97.22     11.18 o
   1   4  43      161.17      149.36     13.18 o
   2   4  43      756.00      727.62     40.75 o
   3   4  43        3.39        5.37      5.62 o
   4   4  43       16.38        5.26      7.55 o
   5   4  43      173.37      233.48     22.41 o
  -4   5  43      192.15      137.09     17.98 o
  -3   5  43       82.26       66.55     14.68 o
  -2   5  43       83.16       77.82     11.72 o
  -1   5  43      242.33      240.64     20.05 o
   0   5  43      806.64      753.74     35.18 o
   1   5  43      443.48      453.07     21.25 o
   2   5  43      815.46      851.69     28.68 o
   3   5  43       11.57       15.33      4.84 o
   4   5  43      425.22      460.76     32.20 o
   5   5  43        0.22        2.10      4.31 o
  -4   6  43       13.13       10.81      5.90 o
  -3   6  43      707.64      676.26     24.25 o
  -2   6  43       51.38       62.32      9.02 o
  -1   6  43     1893.68     1948.50     48.71 o
   0   6  43      112.66      107.76     14.97 o
   1   6  43      990.10     1049.08     33.45 o
   2   6  43        0.67       -1.71      3.74 o
   3   6  43      928.22      993.07     33.25 o
   4   6  43       79.05       59.12     10.53 o
  -3   7  43       86.34       90.77     13.71 o
  -2   7  43      486.79      509.05     33.86 o
  -1   7  43        4.24        1.88      7.48 o
   0   7  43      998.31     1063.38     52.63 o
   1   7  43        7.79        8.50      3.62 o
   2   7  43      290.68      289.30     16.29 o
   3   7  43       78.03       70.74     10.34 o
  -2   8  43       22.97       16.31      5.64 o
  -1   8  43        2.68        7.00      4.74 o
   0   8  43        4.11        0.34      5.80 o
   1   8  43      174.75      176.37     16.87 o
  -6   0  44      154.97      138.07     18.64 o
  -4   0  44      221.99      213.96     30.25 o
  -2   0  44        6.44        9.60     15.35 o
   0   0  44      347.81      437.08     45.73 o
   2   0  44     1907.26     1743.92     55.33 o
   4   0  44      213.95      181.03     16.61 o
   6   0  44      404.66      434.29     27.83 o
  -6   1  44       31.70       22.17      6.45 o
  -5   1  44      508.18      482.93     27.51 o
  -4   1  44       25.32       45.74     12.67 o
  -3   1  44      876.56      923.31     44.46 o
  -2   1  44      412.76      423.25     31.96 o
  -1   1  44      777.29      820.62     44.03 o
   0   1  44        1.67        9.22      6.48 o
   1   1  44      549.16      591.54     24.55 o
   2   1  44      196.35      224.03     18.92 o
   3   1  44      853.98      878.77     26.64 o
   4   1  44       16.47       24.64      6.72 o
   5   1  44      140.74      136.97     14.15 o
   6   1  44        0.17       10.51      6.29 o
  -6   2  44       22.29       36.84      9.77 o
  -5   2  44      126.97      152.97     15.28 o
  -4   2  44       21.28       27.89     10.20 o
  -3   2  44      111.36       93.24     15.37 o
  -2   2  44       22.00       12.08     12.79 o
  -1   2  44     1321.81     1411.84     55.44 o
   0   2  44       21.34       28.93      7.16 o
   1   2  44      605.67      639.24     32.37 o
   2   2  44      469.69      485.89     20.52 o
   3   2  44       68.29       66.21      9.40 o
   4   2  44        4.74       11.49      5.40 o
   5   2  44       14.19       14.98      6.91 o
  -6   3  44      165.42      144.74     14.92 o
  -5   3  44       21.12       28.39      6.97 o
  -4   3  44      453.58      453.20     26.01 o
  -3   3  44      195.24      176.51     18.53 o
  -2   3  44      921.02      960.86     61.72 o
  -1   3  44       48.25       49.18      8.74 o
   0   3  44     1829.09     1816.42     41.30 o
   1   3  44        5.17        5.10      9.92 o
   2   3  44      794.29      787.58     29.87 o
   3   3  44        2.60        4.66      6.51 o
   4   3  44     1307.48     1297.93     40.99 o
   5   3  44       89.00       63.44     12.84 o
  -5   4  44      641.11      589.53     30.41 o
  -4   4  44      111.50       98.64     15.94 o
  -3   4  44     1368.14     1244.47     32.89 o
  -2   4  44      125.15      114.09     11.25 o
  -1   4  44       86.18       93.66      9.22 o
   0   4  44     1297.38     1323.10     47.78 o
   1   4  44      230.76      219.80     15.37 o
   2   4  44      598.89      575.24     24.48 o
   3   4  44      553.86      558.66     22.92 o
   4   4  44       15.19       41.52     12.75 o
   5   4  44      119.02      128.40     15.49 o
  -4   5  44      197.22      188.48     18.40 o
  -3   5  44       34.43       16.64      8.17 o
  -2   5  44      927.83     1005.19     36.74 o
  -1   5  44        3.27       14.17      6.92 o
   0   5  44      559.44      584.94     29.82 o
   1   5  44      288.69      274.71     15.96 o
   2   5  44      239.44      246.59     14.94 o
   3   5  44      715.58      750.29     24.04 o
   4   5  44      306.60      256.50     22.48 o
  -4   6  44       73.27       39.93      7.56 o
  -3   6  44      280.83      322.79     25.95 o
  -2   6  44      263.67      273.28     16.38 o
  -1   6  44      331.29      404.47     21.17 o
   0   6  44      672.46      692.29     28.10 o
   1   6  44      479.54      493.07     25.29 o
   2   6  44      372.20      339.61     16.47 o
   3   6  44       25.82       30.63      6.59 o
  -3   7  44      311.86      296.35     20.69 o
  -2   7  44       31.42       32.47      8.75 o
  -1   7  44      166.07      143.03     18.17 o
   0   7  44       91.81      109.60     16.40 o
   1   7  44       33.61       35.48     10.51 o
   2   7  44        6.43       12.34      5.12 o
  -5   0  45      345.35      359.77     32.89 o
  -3   0  45      244.38      300.89     36.09 o
  -1   0  45      164.84      153.92     28.53 o
   1   0  45      514.26      519.46     43.63 o
   3   0  45      203.10      195.69     17.86 o
   5   0  45       52.27       30.18     10.74 o
  -6   1  45      422.52      356.10     29.78 o
  -5   1  45        3.14       11.20      7.71 o
  -4   1  45      347.76      342.62     25.45 o
  -3   1  45        3.19       17.46     10.05 o
  -2   1  45      727.99      827.75     43.42 o
  -1   1  45       41.92       56.69     14.61 o
   0   1  45        4.89        4.31      4.92 o
   1   1  45      314.08      328.78     24.25 o
   2   1  45      258.15      238.36     16.56 o
   3   1  45      492.27      464.20     18.69 o
   4   1  45        1.55       -5.30      5.47 o
   5   1  45        6.43       12.27     10.79 o
  -6   2  45      220.64      162.55     17.02 o
  -5   2  45        4.91        8.13      7.71 o
  -4   2  45      923.25     1016.85     40.25 o
  -3   2  45       67.49       70.57     12.70 o
  -2   2  45      571.08      593.86     34.97 o
  -1   2  45        7.11        6.75      7.97 o
   0   2  45      672.11      681.95     25.15 o
   1   2  45        9.82       20.74      9.56 o
   2   2  45      454.20      463.23     27.62 o
   3   2  45       29.94       34.23      8.69 o
   4   2  45      853.90      907.83     31.20 o
   5   2  45        8.78        5.33      7.47 o
  -5   3  45      162.16      125.44     11.45 o
  -4   3  45      121.73      129.62     15.55 o
  -3   3  45      964.38      922.10     45.65 o
  -2   3  45      223.43      209.83     19.77 o
  -1   3  45     1558.86     1606.85     42.73 o
   0   3  45       19.43       24.45      6.00 o
   1   3  45     2310.32     2442.21     63.81 o
   2   3  45       44.26       43.96      7.74 o
   3   3  45      394.42      404.47     19.68 o
   4   3  45       13.32       25.44      9.91 o
   5   3  45      345.97      323.64     24.73 o
  -5   4  45        0.43       16.94      7.05 o
  -4   4  45      727.36      688.35     36.58 o
  -3   4  45      329.76      336.26     16.37 o
  -2   4  45     1453.98     1369.73     35.38 o
  -1   4  45        5.07        2.23      4.39 o
   0   4  45      785.00      778.47     47.09 o
   1   4  45       67.00       77.45     11.55 o
   2   4  45      575.55      567.40     23.03 o
   3   4  45      127.70      110.73     10.00 o
   4   4  45      258.62      250.56     23.63 o
  -4   5  45       72.37       56.49     11.14 o
  -3   5  45      109.32       87.58      9.78 o
  -2   5  45       33.98       20.65     11.03 o
  -1   5  45      656.65      684.50     30.21 o
   0   5  45        2.58        3.64      5.37 o
   1   5  45     1402.52     1477.24     44.06 o
   2   5  45      101.68       98.72      9.16 o
   3   5  45      269.25      249.02     13.05 o
   4   5  45      109.40      119.18     14.18 o
  -3   6  45      635.79      584.33     31.41 o
  -2   6  45       50.99       54.18      7.23 o
  -1   6  45      377.57      372.62     18.94 o
   0   6  45      498.30      533.28     23.09 o
   1   6  45       33.61       24.09      5.49 o
   2   6  45      270.80      271.69     17.52 o
   3   6  45       78.51       64.23      9.98 o
  -2   7  45      273.47      279.07     21.22 o
  -1   7  45       11.38       12.30      6.62 o
   0   7  45       11.33       13.86      6.82 o
   1   7  45      441.83      479.45     29.67 o
   2   7  45       50.21       42.06      8.70 o
  -6   0  46      266.00      221.91     19.41 o
  -4   0  46       31.50       33.99     12.97 o
  -2   0  46      190.03      268.99     35.06 o
   0   0  46     1157.70     1169.26     77.52 o
   2   0  46      371.81      330.33     22.81 o
   4   0  46      553.21      563.07     39.96 o
  -6   1  46        0.60       13.16      4.55 o
  -5   1  46      787.85      745.44     39.21 o
  -4   1  46       23.25       20.84     12.85 o
  -3   1  46     1302.83     1389.76     60.86 o
  -2   1  46      920.47      901.19     43.51 o
  -1   1  46     1474.11     1550.71     57.61 o
   0   1  46       29.00       39.43      7.69 o
   1   1  46      825.27      879.42     48.26 o
   2   1  46      113.07      119.65     11.24 o
   3   1  46     1016.16     1071.82     26.66 o
   4   1  46      135.05      132.65     14.18 o
   5   1  46      760.45      754.10     27.65 o
  -5   2  46       25.86       27.08      7.17 o
  -4   2  46      501.45      547.39     28.61 o
  -3   2  46        3.52       10.72     12.39 o
  -2   2  46      694.10      693.76     36.75 o
  -1   2  46      384.18      363.79     20.75 o
   0   2  46      182.71      176.57     12.73 o
   1   2  46      480.00      503.04     26.54 o
   2   2  46      413.76      436.99     25.78 o
   3   2  46       56.87       44.80      7.91 o
   4   2  46       88.70       77.42     10.77 o
   5   2  46      160.47      131.11     16.03 o
  -5   3  46        7.75       14.34      5.27 o
  -4   3  46        0.03       17.89      6.32 o
  -3   3  46       39.23       45.00      9.44 o
  -2   3  46       10.89       24.10      8.51 o
  -1   3  46       45.98       56.26      8.81 o
   0   3  46        8.28       14.77      5.49 o
   1   3  46        3.13       18.58      7.48 o
   2   3  46       36.21       38.82      6.94 o
   3   3  46       20.81       47.86      9.05 o
   4   3  46       43.10       36.89     10.09 o
   5   3  46       32.05       23.73      6.72 o
  -4   4  46       16.41       25.96      9.11 o
  -3   4  46        1.34        1.52      4.44 o
  -2   4  46      168.07      145.72      9.90 o
  -1   4  46      123.38      117.56     10.47 o
   0   4  46      815.73      685.63     31.74 o
   1   4  46      121.04      116.06     13.54 o
   2   4  46       51.17       42.56      6.88 o
   3   4  46       53.62       38.76      7.17 o
   4   4  46       40.59       26.55      8.67 o
  -3   5  46       15.18       11.21      4.13 o
  -2   5  46      162.16      165.08     13.65 o
  -1   5  46      209.52      237.16     17.11 o
   0   5  46       21.53       22.44     12.39 o
   1   5  46      242.46      255.37     17.66 o
   2   5  46       17.56        6.71      3.36 o
   3   5  46      469.44      502.14     29.19 o
  -3   6  46       84.19       60.99      9.06 o
  -2   6  46      341.67      338.64     24.90 o
  -1   6  46      313.31      307.42     15.80 o
   0   6  46      510.24      516.32     20.93 o
   1   6  46        9.80        3.11      3.15 o
   2   6  46      695.31      636.75     94.23 o
  -1   7  46      233.74      197.91     17.27 o
   0   7  46       72.41       49.89      9.70 o
   1   7  46      393.35      366.74     23.26 o
  -5   0  47      996.51      900.91     45.61 o
  -3   0  47      999.78     1019.99     61.76 o
  -1   0  47      893.01     1088.90     67.43 o
   1   0  47      491.40      563.79     41.52 o
   3   0  47     1279.11     1377.63     41.02 o
   5   0  47      599.94      560.02     30.86 o
  -5   1  47        0.51        4.55      8.46 o
  -4   1  47        1.50       -2.29      6.19 o
  -3   1  47       11.89       24.19      9.35 o
  -2   1  47      575.24      641.84     35.65 o
  -1   1  47      554.42      637.50     37.36 o
   0   1  47      566.76      530.56     21.85 o
   1   1  47      379.14      360.04     23.37 o
   2   1  47      366.03      368.84     18.09 o
   3   1  47       24.47       34.46      5.31 o
   4   1  47      253.19      243.14     17.09 o
   5   1  47      264.89      270.55     21.06 o
  -5   2  47      376.66      337.17     17.60 o
  -4   2  47      592.42      563.71     27.34 o
  -3   2  47      117.73       87.02     12.81 o
  -2   2  47      597.38      627.46     33.68 o
  -1   2  47     1082.97     1015.94     33.06 o
   0   2  47      598.16      582.98     24.37 o
   1   2  47      113.98       93.45     19.30 o
   2   2  47      144.34      124.73     13.76 o
   3   2  47      157.86      124.04     12.88 o
   4   2  47      463.88      448.30     31.32 o
  -5   3  47      155.55      112.87     12.94 o
  -4   3  47        4.74        7.20      4.83 o
  -3   3  47       40.09       52.75      9.26 o
  -2   3  47      267.53      293.26     21.28 o
  -1   3  47      240.89      241.89     16.24 o
   0   3  47       28.93       16.80      9.69 o
   1   3  47      710.36      683.66     30.78 o
   2   3  47       72.01       64.31      7.80 o
   3   3  47      900.90      872.76     33.33 o
   4   3  47       80.37       77.83     13.07 o
  -4   4  47      314.66      226.72     16.77 o
  -3   4  47      257.24      242.19     20.79 o
  -2   4  47      134.18      113.56      9.29 o
  -1   4  47      742.79      687.82     29.29 o
   0   4  47     1334.76     1333.35     41.56 o
   1   4  47      193.67      218.75     18.06 o
   2   4  47     1190.39     1179.34     45.77 o
   3   4  47        0.60       10.70      4.60 o
   4   4  47      375.02      327.65     21.37 o
  -3   5  47      328.19      344.49     21.82 o
  -2   5  47      507.75      467.61     20.46 o
  -1   5  47      281.55      303.21     17.81 o
   0   5  47      388.01      391.84     20.75 o
   1   5  47      291.42      294.60     17.67 o
   2   5  47        2.50        3.25      3.07 o
   3   5  47      512.27      436.78     23.72 o
  -2   6  47      103.11       73.74     10.70 o
  -1   6  47        8.57       10.34      9.54 o
   0   6  47       95.64       91.21      8.20 o
   1   6  47      192.30      184.10     17.05 o
   2   6  47      139.48      139.81     14.54 o
  -4   0  48        0.69      -10.31     10.09 o
  -2   0  48      319.11      321.18     35.86 o
   0   0  48       94.35       77.70     12.87 o
   2   0  48        7.27        5.25      6.35 o
   4   0  48      246.42      232.95     22.15 o
  -5   1  48       21.63        9.51      4.37 o
  -4   1  48       47.31       44.00      9.26 o
  -3   1  48       65.22       62.07     10.90 o
  -2   1  48       11.70       43.55     11.61 o
  -1   1  48       54.10       59.17      8.21 o
   0   1  48      235.08      229.58     14.31 o
   1   1  48      161.67      193.18     17.19 o
   2   1  48       23.18       30.52      7.39 o
   3   1  48        3.01        5.06      3.23 o
   4   1  48      180.75      199.84     14.08 o
  -5   2  48       23.59       25.94     10.77 o
  -4   2  48      457.19      397.48     21.64 o
  -3   2  48       82.56      117.35     14.12 o
  -2   2  48      354.14      332.34     17.93 o
  -1   2  48     1294.37     1373.87     31.97 o
   0   2  48      162.11      140.04     13.53 o
   1   2  48     1696.43     1716.32     70.28 o
   2   2  48      115.43      135.59     19.29 o
   3   2  48      174.21      167.96     25.66 o
   4   2  48        0.16        0.29      5.23 o
  -4   3  48      762.24      633.12     25.33 o
  -3   3  48       61.25       72.46     10.02 o
  -2   3  48      725.75      670.14     24.46 o
  -1   3  48      489.95      496.66     26.31 o
   0   3  48      573.48      597.39     41.27 o
   1   3  48      149.58      190.17     22.93 o
   2   3  48      778.37      817.71     46.33 o
   3   3  48       74.26       57.14      8.24 o
   4   3  48      420.16      357.52     22.45 o
  -4   4  48       79.66       65.65      9.68 o
  -3   4  48      689.95      686.96     71.05 o
  -2   4  48       53.77       37.48      6.83 o
  -1   4  48      333.22      381.46     20.40 o
   0   4  48       87.62       73.78      9.81 o
   1   4  48     1602.93     1613.54     41.64 o
   2   4  48       68.56       63.41      8.03 o
   3   4  48      685.23      573.77     28.43 o
  -3   5  48      147.93      122.52     11.48 o
  -2   5  48       89.20      106.94     16.58 o
  -1   5  48       20.59       18.02      4.72 o
   0   5  48      133.51      140.09     11.61 o
   1   5  48        4.51        7.57      6.08 o
   2   5  48      345.43      349.09     15.92 o
  -1   6  48        2.65       -5.06      4.27 o
   0   6  48        4.49       -6.71      4.76 o
   1   6  48       67.70       71.28     10.21 o
  -5   0  49     1092.36      951.46     38.93 o
  -3   0  49     1122.36     1227.04     60.32 o
  -1   0  49     1808.27     1882.46     54.70 o
   1   0  49     1169.91     1184.62     54.60 o
   3   0  49     3279.37     3066.60    210.14 o
  -5   1  49      120.12      173.44     71.64 o
  -4   1  49      208.21      194.61     19.07 o
  -3   1  49        4.41       14.79      7.44 o
  -2   1  49      136.24      119.32     15.34 o
  -1   1  49       75.86       73.64      8.34 o
   0   1  49     1872.89     1917.67     50.30 o
   1   1  49      167.34      191.55     15.38 o
   2   1  49     1377.63     1495.19     38.33 o
   3   1  49       31.94       23.29      5.13 o
   4   1  49      193.43      176.76     16.40 o
  -4   2  49        2.01        3.42      4.46 o
  -3   2  49      839.43      807.26     38.22 o
  -2   2  49      203.81      195.02     13.00 o
  -1   2  49      361.88      368.75     15.85 o
   0   2  49      184.84      213.34     24.36 o
   1   2  49       66.37       59.46     13.74 o
   2   2  49       23.71       14.69      8.06 o
   3   2  49        1.67       -1.73      4.05 o
  -4   3  49       27.07       44.50      8.73 o
  -3   3  49       90.65       66.98      8.52 o
  -2   3  49      235.87      263.96     17.87 o
  -1   3  49      275.92      255.15     26.26 o
   0   3  49      303.13      349.91     30.37 o
   1   3  49      150.33      118.32     17.32 o
   2   3  49       17.14       22.34      8.53 o
   3   3  49      372.95      340.54     39.32 o
  -3   4  49       64.19       59.42     10.29 o
  -2   4  49      143.42      143.43     16.87 o
  -1   4  49       57.58       48.92     10.64 o
   0   4  49       48.13       45.66      7.01 o
   1   4  49       16.39       22.66      9.00 o
   2   4  49       18.97       23.97      6.80 o
  -2   5  49     1446.34     1285.65     37.88 o
  -1   5  49       73.71       57.06      8.08 o
   0   5  49      832.27      807.30     49.57 o
   1   5  49        0.48       -3.33      5.36 o
  -4   0  50      503.48      468.94     31.40 o
  -2   0  50      611.82      530.99     27.26 o
   0   0  50      879.08     1014.68     49.99 o
   2   0  50      266.02      278.34     22.84 o
  -4   1  50      311.02      299.58     17.50 o
  -3   1  50     1123.97     1149.39     38.37 o
  -2   1  50      723.92      725.72     21.73 o
  -1   1  50      137.32      140.39     10.21 o
   0   1  50       11.31        7.85      4.51 o
   1   1  50      429.44      426.11     20.98 o
   2   1  50      346.13      377.16     18.05 o
   3   1  50      239.38      232.34     18.96 o
  -4   2  50       20.53       11.41      4.14 o
  -3   2  50      305.75      277.89     17.74 o
  -2   2  50        1.51       -3.44      4.18 o
  -1   2  50      333.82      301.55     20.20 o
   0   2  50      210.87      245.07     25.54 o
   1   2  50      265.21      276.33     25.62 o
   2   2  50       26.05       23.24      8.54 o
   3   2  50      413.05      393.10     24.41 o
  -4   3  50      317.73      256.77     17.92 o
  -3   3  50       10.29        6.68      3.84 o
  -2   3  50      644.03      607.94     24.71 o
  -1   3  50        3.90       19.75      8.67 o
   0   3  50      669.32      683.94     39.00 o
   1   3  50      275.17      290.25     24.68 o
   2   3  50      353.38      371.46     25.95 o
  -3   4  50      474.89      499.94     24.61 o
  -2   4  50      337.83      346.35     23.75 o
[truncated: 3,483 more chars]
